# Supplementary material for: Assessment of the genetic diversity and population structure of groundnut germplasm collections using phenotypic traits and SNP markers: Implications for drought tolerance breeding
Source: PLoS One. 2021 Nov 17;16(11):e0259883. doi: 10.1371/journal.pone.0259883 (PMC8598071; doi:10.1371/journal.pone.0259883)
Supplement: S3 Table — (XLSX) [file pone.0259883.s003.xlsx]

## Sheet: Sheet1
S3 Table. Summary of 16, 363 SNP markers used genotyping 99 groundnut genotypes.
Taxa	Genotype	Market Class	AX-147265651	AX-147265670	AX-147265751	AX-147267180	AX-176791312	AX-147265753	AX-147265698	AX-176791314	AX-147265768	AX-147265740	AX-176791317	AX-147225061	AX-147235447	AX-147230123	AX-147226582	AX-147264310	AX-147260668	AX-147255167	AX-147255769	AX-147216599	AX-147247405	AX-147236032	AX-147260300	AX-176791320	AX-147229164	AX-147229454	AX-147207847	AX-147242533	AX-147261883	AX-147212708	AX-147256906	AX-147214377	AX-147246228	AX-147254562	AX-147264537	AX-147212491	AX-147257997	AX-147228309	AX-147261250	AX-147218849	AX-147226177	AX-147233523	AX-147233021	AX-147214391	AX-147216486	AX-147253278	AX-176791321
E1	ICGV 94118	Spanish bunch	0	0	2	0	1	2	0	2	2	2	0	1	2	0	2	0	2	2	0	0	0	2	1	2	0	2	2	1	0	1	0	2	2	2	0	0	0	0	2	0	2	2	0	1	0	2	2
E2	ICGV 11422	Spanish bunch	0	0	2	2	1	2	0	2	2	2	0	1	2	0	2	0	2	2	0	0	2	2	1	2	0	2	2	2	0	1	0	0	2	2	0	0	0	0	2	0	2	2	0	2	0	2	2
E3	ICGV 06040	Spanish bunch	0	0	2	0	1	2	0	2	2	2	0	1	2	0	2	0	2	2	0	0	2	2	0	2	0	2	2	2	0	1	0	0	2	0	0	2	0	0	0	0	2	2	0	2	0	2	2
E4	ICGV 10373	Virginia bunch	0	0	2	2	1	2	0	2	2	2	0	1	2	0	2	0	2	2	0	0	2	2	1	2	0	2	2	1	0	1	0	2	2	2	0	0	0	0	2	0	2	2	0	1	0	2	2
E5	ICGV 13254	Spanish bunch	0	0	2	0	1	2	0	2	2	2	0	1	2	0	2	0	2	2	0	0	0	2	1	2	0	2	2	1	0	1	0	2	2	0	0	0	0	0	2	0	2	2	0	1	0	2	2
E6	ICGV 99241	Spanish bunch	0	0	2	2	2	2	0	0	2	2	0	1	2	0	2	0	2	2	0	0	0	2	1	2	0	2	2	1	0	1	0	0	2	0	0	0	0	0	2	0	2	2	0	2	0	2	2
E7	ICGV 181489	Spanish bunch	0	0	2	0	2	2	0	0	2	2	0	1	2	0	2	0	2	2	0	2	2	2	1	2	0	2	2	1	0	1	0	0	2	0	0	0	0	0	0	0	2	2	0	2	0	2	2
E8	ICGV 13219	Spanish bunch	0	0	2	0	2	2	2	2	2	2	0	1	2	0	2	0	2	2	0	2	0	2	0	2	0	2	2	2	0	1	0	0	2	2	0	2	0	0	2	0	2	2	0	2	0	2	2
E9	ICGV 171013	Spanish bunch	1	0	2	2	1	2	0	0	2	2	0	1	2	0	2	0	2	2	0	0	1	2	0	2	0	2	2	2	0	1	0	0	2	2	0	2	0	0	0	0	2	2	0	2	0	2	2
E10	ICGV 14030	Spanish bunch	0	0	2	2	2	2	0	2	2	2	0	0	2	0	2	0	2	2	0	0	2	2	1	2	0	2	2	2	0	1	0	0	2	0	0	0	0	0	2	0	2	2	0	2	0	2	2
E11	ICGV 91223	Spanish bunch	0	0	2	2	2	2	0	0	2	2	0	1	2	0	2	0	2	2	0	0	2	0	1	2	0	2	2	1	0	1	0	2	2	0	0	0	0	0	0	0	2	2	0	1	0	2	2
E12	ICGV 16688	Spanish bunch	0	0	2	0	2	2	0	0	2	2	0	1	2	0	2	0	2	2	0	0	2	0	1	2	0	2	2	2	0	1	0	2	2	2	0	0	0	0	0	0	2	2	0	1	0	2	2
E13	ICGV 00187	Spanish bunch	0	0	2	0	1	2	0	2	2	2	0	1	2	0	2	0	2	2	0	0	0	2	1	2	0	2	2	1	0	1	0	2	2	0	0	0	0	0	2	0	2	2	0	1	0	2	2
E14	ICGV 06146	Spanish bunch	0	0	2	2	2	2	0	0	2	2	0	0	2	0	2	0	2	2	0	0	2	2	1	2	0	2	2	2	0	1	0	0	2	0	0	0	0	0	2	0	2	2	0	2	0	2	2
E15	ICGV 01265	Spanish bunch	0	0	2	0	1	2	2	2	2	2	0	1	2	0	2	0	2	2	0	0	0	2	0	2	0	2	2	1	0	1	0	0	2	2	0	2	0	0	2	0	2	2	0	2	0	2	2
E16	ICGV16686	Spanish bunch	0	0	2	0	2	2	0	0	2	2	0	1	2	0	2	0	2	2	0	0	2	0	1	2	0	2	2	2	0	1	0	2	2	2	0	0	0	0	0	0	2	2	0	1	0	2	2
E17	ICGV 15073	Spanish bunch	0	0	2	2	2	2	0	0	2	2	0	1	2	0	2	0	2	2	0	0	2	2	1	2	0	2	2	2	0	1	0	2	2	2	0	0	0	0	0	0	2	2	0	1	0	2	2
E18	ICGV 97087	Spanish bunch	1	0	2	2	1	2	0	2	2	2	0	1	2	0	2	0	2	2	0	0	2	2	1	2	0	2	2	1	0	1	0	1	2	2	0	0	0	0	0	0	2	2	0	1	0	2	2
E19	ICGV 13200	Spanish bunch	0	0	2	2	2	2	0	0	2	2	0	0	2	0	2	0	2	2	0	0	2	2	1	2	0	2	2	2	0	1	0	0	2	0	0	0	0	0	2	0	2	2	0	2	0	2	2
E20	ICGV 01279	Spanish bunch	0	0	2	2	1	2	0	2	2	2	0	1	2	0	2	0	2	2	0	0	2	2	1	2	0	2	2	2	0	1	0	0	2	0	0	0	0	0	2	0	2	2	0	2	0	2	2
E21	ICGV 15074	Spanish bunch	0	0	2	2	2	2	0	0	2	2	0	1	2	0	2	0	2	2	0	0	2	2	1	2	0	2	2	2	0	1	0	2	2	2	0	0	0	0	0	0	2	2	0	1	0	2	2
E22	ICGV 181063	Spanish bunch	0	0	2	2	2	2	0	0	2	2	0	1	2	0	2	0	2	2	0	0	0	2	1	2	0	2	2	2	0	1	0	2	2	2	0	0	0	0	0	0	2	2	0	1	0	2	2
E23	ICGV 10178	Spanish bunch	0	0	2	2	1	2	0	1	2	2	0	1	2	0	2	0	2	2	0	2	2	2	1	2	0	2	2	1	0	1	0	0	2	2	0	0	0	0	2	0	2	2	0	2	0	2	2
E24	ICGV 11418	Spanish bunch	0	0	2	2	1	2	0	2	2	2	0	1	2	0	2	0	2	2	0	0	2	2	1	2	0	2	2	2	0	1	0	0	2	2	0	0	0	0	2	0	2	2	0	2	0	2	2
E25	ICGV 86031	Spanish bunch	1	0	2	2	2	2	0	2	2	2	0	1	2	0	2	0	2	2	0	2	0	2	0	2	0	2	2	1	0	1	0	0	2	0	0	2	0	0	2	0	2	2	0	2	0	2	2
E26	ICGV 07222	Spanish bunch	0	0	2	2	1	2	0	2	2	2	0	1	2	0	2	0	2	2	0	0	2	2	1	2	0	2	2	2	0	1	0	0	2	0	0	1	0	0	2	0	2	2	0	2	0	2	2
E27	ICGV 93260	Spanish bunch	1	0	2	2	2	2	0	2	2	2	0	0	2	0	2	0	2	2	0	0	2	2	0	2	0	2	2	1	0	1	0	0	2	0	0	2	0	0	0	0	2	2	0	2	0	2	2
E28	ICGV 98412	Spanish bunch	1	0	2	2	2	2	0	0	2	2	0	1	2	0	2	0	2	2	0	0	2	2	0	2	0	2	2	1	0	1	0	0	2	0	0	2	0	0	0	0	2	2	0	2	0	2	1
E29	ICGV 93261	Spanish bunch	1	0	2	2	2	2	0	2	2	2	0	1	2	0	2	0	2	2	0	0	2	2	0	2	0	2	2	1	0	1	0	0	2	0	0	2	0	0	0	0	2	2	0	2	0	2	2
E30	ICGV 07220	Spanish bunch	0	0	2	2	1	2	0	2	2	2	0	1	2	0	2	0	2	2	0	0	2	2	1	2	0	2	2	2	0	1	0	0	2	0	0	0	0	0	2	0	2	2	0	2	0	2	2
E31	ICGV 07010	Spanish bunch	0	0	2	2	1	2	0	0	2	2	0	1	2	0	2	0	2	2	0	2	2	2	0	2	0	2	2	2	0	1	0	0	2	2	0	2	0	0	0	0	2	2	0	2	0	2	2
E32	ICGV 171046	Spanish bunch	0	0	2	2	2	2	0	0	2	2	0	0	2	0	2	0	2	2	0	0	2	2	1	2	0	2	2	2	0	1	0	0	2	0	0	0	0	0	2	0	2	2	0	2	0	2	2
E33	ICGV 92121	Spanish bunch	1	0	2	2	1	2	0	0	2	2	0	0	2	0	2	0	2	2	0	0	2	2	0	2	0	2	2	2	0	1	0	0	2	2	0	2	0	0	0	0	2	2	0	2	0	2	1
E34	ICGV 13207	Spanish bunch	0	0	2	2	1	2	0	2	2	2	0	0	2	0	2	0	2	2	0	0	2	2	1	2	0	2	2	2	0	1	0	0	2	2	0	0	0	0	2	0	2	2	0	2	0	2	2
E35	ICGV 171026	Spanish bunch	0	0	2	0	1	2	2	0	2	2	0	1	2	0	2	0	2	2	0	2	2	2	1	2	0	2	2	2	0	1	0	0	2	2	0	0	0	0	0	0	2	2	0	2	0	2	2
E36	ICGV 93128	Spanish bunch	1	0	2	0	2	2	0	0	2	2	0	1	2	0	2	0	2	2	0	0	0	2	0	2	0	2	2	1	0	1	0	0	2	0	0	2	0	0	2	0	2	2	0	2	0	2	2
E37	ICGV 15019	Spanish bunch	0	0	2	2	2	2	2	0	2	2	0	1	2	0	2	0	2	2	0	2	2	0	0	2	0	2	2	2	0	1	0	0	2	2	0	2	0	0	0	0	2	2	0	2	0	2	2
E38	ICGV 00350	Spanish bunch	0	0	2	2	1	2	0	2	2	2	0	1	2	0	2	0	2	2	0	0	2	2	1	2	0	2	2	2	0	1	0	1	2	1	0	0	0	0	2	0	2	2	0	2	0	2	2
E39	ICGV 01260	Spanish bunch	1	0	2	2	1	2	0	2	2	2	0	1	2	0	2	0	2	2	0	0	2	2	0	2	0	2	2	2	0	1	0	0	2	0	0	2	0	0	0	0	2	2	0	2	0	2	1
E40	ICGV 13317	Spanish bunch	1	0	2	0	1	2	0	0	2	2	0	1	2	0	2	0	2	2	0	0	0	2	0	2	0	2	2	2	0	1	0	0	2	0	0	2	0	0	2	0	2	2	0	2	0	2	2
E41	ICGV 02266	Spanish bunch	0	0	2	2	2	2	0	2	2	2	0	1	2	0	2	0	2	2	0	0	0	2	1	2	0	2	2	2	0	1	0	0	2	0	0	0	0	0	0	0	2	2	0	2	0	2	2
E42	ICGV 07120	Spanish bunch	1	0	2	0	2	2	0	0	2	2	0	1	2	0	2	0	2	2	0	2	2	1	1	2	0	2	2	2	0	1	0	2	2	2	0	0	0	0	0	0	2	2	0	1	0	2	2
E43	ICGV 00351	Spanish bunch	0	0	2	2	2	2	0	2	2	2	0	1	2	0	2	0	2	2	0	0	2	2	1	2	0	2	2	1	0	1	0	0	2	0	0	0	0	0	2	0	2	2	0	2	0	2	2
E44	ICGV 181017	Spanish bunch	0	0	2	2	2	2	0	2	2	2	0	1	2	0	2	0	2	2	0	0	2	2	1	2	0	2	2	2	0	1	0	0	2	0	0	0	0	0	2	0	2	2	0	2	0	2	2
E45	ICGV 96174	Spanish bunch	1	0	2	2	1	2	0	0	2	2	0	1	2	0	2	0	2	2	0	0	2	0	1	2	0	2	2	2	0	1	0	2	2	2	0	0	0	0	0	0	2	2	0	1	0	2	2
E46	ICGV 10143	Spanish bunch	0	0	2	2	1	2	1	2	2	2	0	1	2	0	2	0	2	2	0	0	2	2	1	2	0	2	2	2	0	1	0	0	2	0	0	0	0	0	2	0	2	2	0	2	0	2	2
E47	ICGV 181026	Spanish bunch	0	0	2	2	2	2	0	1	2	2	0	1	2	0	2	0	2	2	0	0	2	0	1	2	0	2	2	2	0	1	0	0	2	0	0	0	0	0	2	0	2	2	0	2	0	2	2
E48	ICGV 14001	Spanish bunch	0	0	2	2	2	2	0	2	2	2	0	1	2	0	2	0	2	2	0	0	1	2	1	2	0	2	2	2	0	1	0	0	2	2	0	0	0	0	2	0	2	2	0	2	0	2	2
E49	GPBD 4	Spanish bunch	0	0	2	2	2	2	0	2	2	2	0	0	2	0	2	0	2	2	0	0	2	0	1	2	0	2	2	2	0	1	0	0	2	2	0	0	0	0	2	0	2	2	0	2	0	2	2
E50	ICGV 98077	Spanish bunch	0	0	2	2	1	2	0	2	2	2	0	1	2	0	2	0	2	2	0	0	2	2	1	2	0	2	2	2	0	1	0	0	2	0	0	0	0	0	2	0	2	2	0	2	0	2	2
E51	ICGV 16667	Spanish bunch	0	0	2	2	2	2	0	0	2	2	0	1	2	0	2	0	2	2	0	0	2	2	1	2	0	2	2	2	0	1	0	2	2	2	0	0	0	0	0	0	2	2	0	1	0	2	2
E52	ICGV 15083	Spanish bunch	0	0	2	2	2	2	0	0	2	2	0	1	2	0	2	0	2	2	0	0	2	2	1	2	0	2	2	2	0	1	0	2	2	2	0	0	0	0	0	0	2	2	0	1	0	2	2
E53	ICGV 00162	Spanish bunch	0	0	2	0	2	2	0	2	2	2	0	1	2	0	2	0	2	2	0	2	2	0	1	2	0	2	2	1	0	1	0	2	2	0	0	0	0	0	2	0	2	2	0	1	0	2	2
E54	ICGV 00211	Spanish bunch	0	0	2	2	1	2	0	2	2	2	0	1	2	0	2	0	2	2	0	0	0	2	1	2	0	2	2	1	0	1	0	0	2	2	0	0	0	0	0	0	2	2	0	2	0	2	2
E55	ICGV 11380	Spanish bunch	0	0	2	2	2	2	0	0	2	2	0	0	2	0	2	0	2	2	0	0	2	2	1	2	0	2	2	2	0	1	0	0	2	0	0	0	0	0	2	0	2	2	0	2	0	2	2
E56	ICGV 14421	Spanish bunch	0	0	2	2	2	2	0	2	2	2	0	0	2	0	2	0	2	2	0	0	2	0	1	2	0	2	2	2	0	1	0	0	2	2	0	0	0	0	2	0	2	2	0	2	0	2	2
E57	ICGV 16005	Spanish bunch	0	0	2	2	2	2	0	0	2	2	0	1	2	0	2	0	2	2	0	2	2	0	1	2	0	2	2	2	0	1	0	2	2	2	0	0	0	0	0	0	2	2	0	1	0	2	2
E58	ICGV 95066	Spanish bunch	1	0	2	0	2	2	0	2	2	2	0	1	2	0	2	0	2	2	0	2	0	2	0	2	0	2	2	2	0	1	0	0	2	0	0	2	0	0	0	0	2	2	0	2	0	2	2
E59	ICGV 86590	Spanish bunch	1	0	2	2	1	2	0	2	2	2	0	1	2	0	2	0	2	2	0	0	2	2	0	2	0	2	2	1	0	1	0	0	2	0	0	2	0	0	2	0	2	2	0	2	0	2	2
E60	ICGV 171039	Spanish bunch	0	0	2	0	2	2	0	0	2	2	0	1	2	0	2	0	2	2	0	0	2	2	1	2	0	2	2	2	0	1	0	2	2	2	0	0	0	0	2	0	2	2	0	1	0	2	2
E61	ICGV 99019	Spanish bunch	0	0	2	0	2	2	0	2	2	2	0	1	2	0	2	0	2	2	0	2	0	2	1	2	0	2	2	1	0	1	0	2	2	0	0	0	0	0	2	0	2	2	0	1	0	2	2
E62	ICGV 11396	Spanish bunch	0	0	2	2	1	2	0	2	2	2	0	1	2	0	2	0	2	2	0	0	2	2	1	2	0	2	2	2	0	1	0	0	2	2	0	0	0	0	2	0	2	2	0	2	0	2	2
E63	ICGV 181490	Spanish bunch	0	0	2	2	1	2	2	0	2	2	0	1	2	0	2	0	2	2	0	0	2	2	0	2	0	2	2	2	0	1	0	0	2	2	0	2	0	0	0	0	2	2	0	2	0	2	2
E64	ICGV 86015	Spanish bunch	1	0	2	2	1	2	0	2	2	2	0	1	2	0	2	0	2	2	0	0	2	2	0	2	0	2	2	1	0	1	0	2	2	0	0	2	0	0	0	0	2	2	0	1	0	2	2
E65	ICGV 13189	Spanish bunch	1	0	2	2	2	2	0	2	2	2	0	0	2	0	2	0	2	2	0	2	2	2	0	2	0	2	2	2	0	1	0	0	2	2	0	2	0	0	2	0	2	2	0	2	0	2	2
E66	ICGV 00213	Spanish bunch	0	0	2	1	1	2	0	1	2	2	0	1	2	0	2	0	2	2	0	0	1	2	1	2	0	2	2	1	0	1	0	2	2	1	0	0	0	0	1	0	2	2	0	1	0	2	2
E67	ICGV 06039	Spanish bunch	1	0	2	2	1	2	0	0	2	2	0	1	2	0	2	0	2	2	0	0	0	2	0	2	0	2	2	2	0	1	0	0	2	0	0	2	0	0	2	0	2	2	0	2	0	2	2
E68	ICGV 03043	Spanish bunch	0	0	2	2	1	2	0	2	2	2	0	1	2	0	2	0	2	2	0	0	2	2	1	2	0	2	2	2	0	1	0	0	2	2	0	0	0	0	2	0	2	2	0	2	0	2	2
E69	ICGV 14224	Virginia bunch	0	0	2	2	1	2	0	2	2	2	0	1	2	0	2	0	2	2	0	0	2	2	1	2	0	2	2	1	0	1	0	0	2	0	0	0	0	0	0	0	2	2	0	2	0	2	2
E70	ICGV 171007	Virginia bunch	1	0	2	0	2	2	0	0	2	2	0	1	2	0	2	0	2	2	0	0	2	0	0	2	0	2	2	2	0	1	0	0	2	0	0	2	0	0	0	0	2	2	0	2	0	2	2
E71	ICGV 171027	Virginia bunch	1	0	2	0	2	2	0	0	2	2	0	1	2	0	2	0	2	2	0	2	2	0	0	2	0	2	2	2	0	1	0	0	2	0	0	2	0	0	2	0	2	2	0	2	0	2	2
E72	ICGV 10379	Virginia bunch	0	0	2	2	1	2	0	0	2	2	0	1	2	0	2	0	2	2	0	0	2	2	1	2	0	2	2	2	0	1	0	2	2	2	0	0	0	0	0	0	2	2	0	1	0	2	2
E73	ICGV 181006	Virginia bunch	0	0	2	2	2	2	0	0	2	2	0	1	2	0	2	0	2	2	0	0	2	2	1	2	0	2	2	2	0	1	0	0	2	2	0	0	0	0	0	0	2	2	0	2	0	2	2
E74	ICGV 181033	Virginia bunch	0	0	2	2	1	2	0	0	2	2	0	1	2	0	2	0	2	2	0	0	2	2	1	2	0	2	2	2	0	1	0	0	2	2	0	0	0	0	2	0	2	2	0	2	0	2	2
E75	ICGV 06175	Virginia bunch	0	0	2	0	2	2	0	2	2	2	0	1	2	0	2	0	2	2	0	2	2	0	1	2	0	2	2	1	0	1	0	2	2	0	0	0	0	0	2	0	2	2	0	1	0	2	2
E76	ICGV 96165	Virginia bunch	0	0	2	1	1	2	0	2	2	2	0	1	2	0	2	0	2	2	0	1	2	2	1	2	0	2	2	2	0	1	0	0	2	1	0	0	0	0	2	0	2	2	0	2	0	2	2
E77	ICGV 00246	Virginia bunch	0	0	2	0	2	2	0	2	2	2	0	1	2	0	2	0	2	2	0	2	2	0	1	2	0	2	2	1	0	1	0	2	2	0	0	0	0	0	2	0	2	2	0	1	0	2	2
E78	ICGV 00064	Virginia bunch	1	0	2	2	1	2	0	2	2	2	0	1	2	0	2	0	2	2	0	0	2	2	1	2	0	2	2	1	0	1	0	0	2	2	0	0	0	0	0	0	2	2	0	2	0	2	2
E79	ICGV 07247	Virginia bunch	0	0	2	2	1	2	0	2	2	2	0	1	2	0	2	0	2	2	0	0	2	2	1	2	0	2	2	2	0	1	0	0	2	0	0	0	0	0	2	0	2	2	0	2	0	2	2
E80	ICGV 97150	Virginia bunch	0	0	2	2	2	2	0	0	2	2	0	1	2	0	2	0	2	2	0	0	2	0	1	2	0	2	2	1	0	1	0	2	2	0	0	0	0	0	0	0	2	2	0	1	0	2	2
E81	ICGV 87846	Virginia bunch	0	0	2	0	2	2	0	2	2	2	0	1	2	0	2	0	2	2	0	0	0	0	1	2	0	2	2	2	0	1	0	2	2	0	0	0	0	0	0	0	2	2	0	1	0	2	2
E82	ICGV 03287	Virginia bunch	0	0	2	2	1	2	0	2	2	2	0	1	2	0	2	0	2	2	0	0	2	2	1	2	0	2	2	2	0	1	0	0	2	2	0	0	0	0	2	0	2	2	0	2	0	2	2
E83	ICGV 07262	Virginia bunch	0	0	2	2	1	2	0	2	2	2	0	1	2	0	2	0	2	2	0	0	2	2	1	2	0	2	2	2	0	1	0	0	2	0	0	0	0	0	2	0	2	2	0	2	0	2	2
E84	GG20	Virginia bunch	1	0	2	2	2	2	0	0	2	2	0	1	2	0	2	0	2	2	0	0	2	2	0	2	0	2	2	1	0	1	0	0	2	0	0	2	0	0	0	0	2	2	0	2	0	2	2
E85	ICGV 95111	Virginia bunch	1	0	2	2	2	2	0	0	2	2	0	1	2	0	2	0	2	2	0	0	2	2	1	2	0	2	2	2	0	1	0	0	2	0	0	0	0	0	0	0	2	2	0	2	0	2	2
E86	ICGV 96266	Virginia bunch	0	0	2	2	2	2	0	2	2	2	0	1	2	0	2	0	2	2	0	0	2	0	0	2	0	2	2	1	0	1	0	2	2	2	0	2	0	0	2	0	2	2	0	1	0	2	2
E87	ICGV 97115	Virginia bunch	0	0	2	2	1	2	0	2	2	2	0	1	2	0	2	0	2	2	0	0	0	2	1	2	0	2	2	1	0	1	0	0	2	2	0	0	0	0	0	0	2	2	0	2	0	2	2
E88	ICGV 10371	Virginia bunch	0	0	2	2	1	2	0	2	2	2	0	1	2	0	2	0	2	2	0	0	2	2	1	2	0	2	2	1	0	1	0	2	2	2	0	0	0	0	2	0	2	2	0	1	0	2	2
E89	ICGV 93162	Virginia bunch	1	0	2	2	1	2	0	0	2	2	0	1	2	0	2	0	2	2	0	2	0	2	0	2	0	2	2	1	0	1	0	0	2	2	0	2	0	0	0	0	2	2	0	2	0	2	2
E90	ICGV 98385	Virginia bunch	0	0	2	2	2	2	0	1	2	2	0	1	2	0	2	0	2	2	0	0	2	0	1	2	0	2	2	1	0	1	0	2	1	0	0	0	0	0	0	0	2	2	0	1	0	2	2
E91	ICGV 14232	Virginia bunch	0	0	2	2	1	2	0	0	2	2	0	1	2	0	2	0	2	2	0	0	2	2	1	2	0	2	2	1	0	1	0	0	2	0	0	0	0	0	0	0	2	2	0	2	0	2	2
E92	ICGV 05057	Virginia bunch	0	0	2	2	1	2	0	2	2	2	0	1	2	0	2	0	2	2	0	0	0	2	1	2	0	2	2	2	0	1	0	0	2	2	0	0	0	0	2	0	2	2	0	2	0	2	2
E93	ICGV 92054	Virginia bunch	1	0	2	2	1	2	0	2	2	2	0	1	2	0	2	0	2	2	0	0	0	2	1	2	0	2	2	2	0	1	0	0	2	2	0	0	0	0	0	0	2	2	0	2	0	2	2
E94	ICGV 15094	Virginia bunch	0	0	2	2	2	2	0	0	2	2	0	1	2	0	2	0	2	2	0	0	2	2	1	2	0	2	2	2	0	1	0	0	2	2	0	0	0	0	2	0	2	2	0	2	0	2	2
E95	ICGV 98184	Virginia bunch	0	0	2	2	1	2	0	2	2	2	0	1	2	0	2	0	2	2	0	0	2	2	1	2	0	2	2	2	0	1	0	0	2	0	0	0	0	0	2	0	2	2	0	2	0	2	2
E96	ICGV 86699	Virginia bunch	0	0	2	2	2	2	0	0	2	2	0	1	2	0	2	0	2	2	0	0	2	0	1	2	0	2	2	1	0	1	0	2	2	0	0	0	0	0	0	0	2	2	0	1	0	2	2
E97	ICGV 01491	Virginia bunch	1	0	2	0	1	2	0	0	2	2	0	1	2	0	2	0	2	2	0	0	2	2	0	2	0	2	2	1	0	1	0	0	2	0	0	2	0	0	2	0	2	2	0	2	0	2	2
E98	ICGV 05155	Spanish bunch	0	0	2	2	1	2	0	1	2	2	0	1	2	0	0	0	2	2	0	0	2	2	1	2	0	2	2	2	0	0	0	0	2	2	0	0	0	0	2	0	2	2	0	2	0	2	2
E99	ICGV 03042	Spanish bunch	0	0	2	2	1	2	0	2	2	2	0	1	2	0	0	0	2	2	0	0	2	2	1	2	0	2	2	2	0	0	0	0	2	2	0	0	0	0	2	0	2	2	0	2	0	2	2
[truncated: 5,000 more columns]
