# Supplementary material for: Assessment of the genetic diversity and population structure of groundnut germplasm collections using phenotypic traits and SNP markers: Implications for drought tolerance breeding
Source: PLoS One. 2021 Nov 17;16(11):e0259883. doi: 10.1371/journal.pone.0259883 (PMC8598071; doi:10.1371/journal.pone.0259883)
Supplement: S4 Table — (XLSX) [file pone.0259883.s004.xlsx]

## Sheet: pair-wise genetic distance
S4 Table Pair-wise genetic disance matrix of 99 groundnut genotypes
Taxa	ICGV94118	ICGV11422	ICGV06040	ICGV10373	ICGV13254	ICGV99241	ICGV181489	ICGV13219	ICGV171013	ICGV14030	ICGV91223	ICGV16688	ICGV00187	ICGV06146	ICGV01265	ICGV16686	ICGV15073	ICGV97087	ICGV13200	ICGV01279	ICGV15074	ICGV181063	ICGV10178	ICGV11418	ICGV86031	ICGV07222	ICGV93260	ICGV98412	ICGV93261	ICGV07220	ICGV07010	ICGV171046	ICGV92121	ICGV13207	ICGV171026	ICGV93128	ICGV15019	ICGV00350	ICGV01260	ICGV13317	ICGV02266	ICGV07120	ICGV00351	ICGV181017	ICGV96174	ICGV10143	ICGV181026	ICGV14001	GPBD4
ICGV94118	0	0.322038	0.359365	0.282976	0.138525	0.316114	0.369389	0.433308	0.402692	0.364303	0.333183	0.362753	0.137162	0.364537	0.4083	0.359132	0.349087	0.339119	0.367657	0.283385	0.357783	0.33832	0.280893	0.323773	0.404223	0.301345	0.445272	0.42437	0.440713	0.300351	0.416206	0.373195	0.43392	0.380701	0.359726	0.391086	0.447496	0.32011	0.421062	0.316172	0.339932	0.318276	0.357371	0.38792	0.359369	0.310888	0.373974	0.348244	0.390933
ICGV11422	0.322038	0	0.262036	0.249131	0.315022	0.316672	0.326963	0.475797	0.388452	0.296638	0.310692	0.288716	0.316091	0.283985	0.407469	0.298126	0.274782	0.312024	0.294544	0.1993	0.279106	0.321405	0.212192	0.121024	0.444534	0.219927	0.436161	0.368108	0.43166	0.217683	0.316613	0.298629	0.362739	0.397025	0.235737	0.396377	0.333313	0.329799	0.288397	0.272885	0.313833	0.346517	0.353565	0.294692	0.332644	0.209724	0.299441	0.25202	0.394055
ICGV06040	0.359365	0.262036	0	0.269539	0.352286	0.371235	0.383874	0.433385	0.328728	0.382196	0.360939	0.343893	0.352606	0.367503	0.385447	0.346102	0.332088	0.369326	0.379019	0.260677	0.33592	0.359178	0.299433	0.263001	0.393537	0.288765	0.366705	0.279873	0.362411	0.286365	0.326251	0.379349	0.309461	0.420349	0.311327	0.323476	0.312515	0.378914	0.283632	0.199235	0.366009	0.387188	0.403564	0.387619	0.400888	0.294179	0.370651	0.350184	0.429684
ICGV10373	0.282976	0.249131	0.269539	0	0.27513	0.317662	0.368215	0.445459	0.385296	0.324721	0.302685	0.315234	0.275505	0.32103	0.430179	0.309493	0.27967	0.331485	0.331094	0.229509	0.285852	0.310737	0.257974	0.25042	0.41913	0.243833	0.430397	0.367018	0.428148	0.240668	0.37231	0.338028	0.358081	0.397619	0.308017	0.385176	0.369065	0.305293	0.354301	0.266295	0.326939	0.357343	0.335438	0.334763	0.355317	0.247873	0.31656	0.293129	0.380276
ICGV13254	0.138525	0.315022	0.352286	0.27513	0	0.311026	0.363864	0.421434	0.402405	0.369995	0.331449	0.357448	0.117507	0.366314	0.400998	0.353195	0.343304	0.334238	0.373052	0.27742	0.352271	0.342992	0.266809	0.316362	0.406391	0.30178	0.446198	0.426174	0.440589	0.300036	0.411221	0.373304	0.434115	0.390458	0.355558	0.386669	0.442581	0.31807	0.412651	0.312552	0.3445	0.301534	0.35222	0.389122	0.351604	0.307414	0.372074	0.34953	0.400987
ICGV99241	0.316114	0.316672	0.371235	0.317662	0.311026	0	0.299054	0.402143	0.433494	0.324224	0.332979	0.349514	0.310721	0.33103	0.391525	0.324861	0.304397	0.344124	0.344018	0.298395	0.309187	0.337499	0.320952	0.317514	0.432614	0.2942	0.448081	0.423086	0.43517	0.292991	0.38793	0.333333	0.398411	0.378415	0.358595	0.402165	0.374962	0.252978	0.37863	0.327935	0.311105	0.364866	0.220758	0.343363	0.35501	0.302237	0.34689	0.335354	0.350809
ICGV181489	0.369389	0.326963	0.383874	0.368215	0.363864	0.299054	0	0.445864	0.379753	0.352647	0.351237	0.295945	0.364623	0.361284	0.393681	0.278965	0.272243	0.309582	0.361735	0.329479	0.268534	0.293106	0.341689	0.328115	0.439653	0.334749	0.469387	0.359839	0.4578	0.333516	0.343642	0.35716	0.322149	0.40579	0.299897	0.407972	0.279212	0.268011	0.330925	0.374985	0.311974	0.371826	0.237071	0.356897	0.317791	0.335623	0.336843	0.370713	0.41583
ICGV13219	0.433308	0.475797	0.433385	0.445459	0.421434	0.402143	0.445864	0	0.440771	0.419054	0.456079	0.473114	0.422391	0.428898	0.296468	0.453273	0.443852	0.430658	0.430488	0.457995	0.448955	0.433758	0.421902	0.475547	0.352414	0.467744	0.378129	0.46318	0.370279	0.467941	0.468001	0.437267	0.434353	0.329359	0.483469	0.367775	0.404669	0.402621	0.446679	0.381335	0.424201	0.388336	0.382763	0.433561	0.411881	0.452701	0.451902	0.416731	0.272727
ICGV171013	0.402692	0.388452	0.328728	0.385296	0.402405	0.433494	0.379753	0.440771	0	0.436835	0.402186	0.417329	0.402473	0.438196	0.341643	0.413033	0.415287	0.376947	0.434062	0.399964	0.414213	0.39957	0.397829	0.388672	0.358457	0.407753	0.345683	0.272883	0.344044	0.406223	0.320511	0.417798	0.313027	0.372301	0.337523	0.33199	0.337147	0.438428	0.314488	0.350149	0.34956	0.423787	0.446438	0.428803	0.404668	0.410319	0.38404	0.426393	0.431234
ICGV14030	0.364303	0.296638	0.382196	0.324721	0.369995	0.324224	0.352647	0.419054	0.436835	0	0.353948	0.348846	0.371661	0.122775	0.396438	0.330998	0.324103	0.387079	0.119079	0.27478	0.33088	0.384478	0.307849	0.29596	0.385435	0.247684	0.429065	0.44702	0.429895	0.246811	0.390209	0.147495	0.41868	0.371147	0.344027	0.42277	0.370679	0.339838	0.383729	0.350572	0.369298	0.39223	0.336346	0.142383	0.367634	0.250657	0.189985	0.168237	0.330901
ICGV91223	0.333183	0.310692	0.360939	0.302685	0.331449	0.332979	0.351237	0.456079	0.402186	0.353948	0	0.312085	0.332449	0.357068	0.477937	0.296472	0.309883	0.300061	0.35461	0.343385	0.307851	0.317389	0.333971	0.309636	0.447705	0.362581	0.430658	0.383417	0.41897	0.360744	0.370164	0.355743	0.405717	0.389339	0.378029	0.455336	0.369284	0.344535	0.368969	0.389046	0.337378	0.301239	0.34133	0.356139	0.273171	0.352899	0.367905	0.342551	0.333223
ICGV16688	0.362753	0.288716	0.343893	0.315234	0.357448	0.349514	0.295945	0.473114	0.417329	0.348846	0.312085	0	0.358461	0.338348	0.433051	0.164647	0.198046	0.299662	0.345713	0.326607	0.201153	0.267831	0.323291	0.289855	0.4723	0.322147	0.480484	0.354636	0.47653	0.321541	0.360273	0.320077	0.35416	0.450703	0.306725	0.429827	0.268127	0.311625	0.355774	0.390757	0.343318	0.341885	0.334626	0.337902	0.278096	0.320061	0.320148	0.320747	0.436397
ICGV00187	0.137162	0.316091	0.352606	0.275505	0.117507	0.310721	0.364623	0.422391	0.402473	0.371661	0.332449	0.358461	0	0.367265	0.401819	0.353518	0.344677	0.334678	0.373967	0.277317	0.352658	0.342814	0.26729	0.317424	0.404604	0.301037	0.445399	0.426124	0.441004	0.300291	0.412833	0.374515	0.435132	0.390523	0.35563	0.386408	0.442809	0.317876	0.413539	0.312545	0.344521	0.301877	0.353332	0.390554	0.351531	0.307395	0.371961	0.349937	0.399642
ICGV06146	0.364537	0.283985	0.367503	0.32103	0.366314	0.33103	0.361284	0.428898	0.438196	0.122775	0.357068	0.338348	0.367265	0	0.401029	0.341982	0.332042	0.386122	0.125246	0.260017	0.339181	0.394656	0.295099	0.284108	0.399107	0.233655	0.432744	0.432541	0.437352	0.231923	0.373758	0.147626	0.424282	0.370178	0.336186	0.407558	0.383327	0.347481	0.397139	0.334997	0.382351	0.401704	0.345038	0.148256	0.373021	0.235328	0.184131	0.168092	0.341037
ICGV01265	0.4083	0.407469	0.385447	0.430179	0.400998	0.391525	0.393681	0.296468	0.341643	0.396438	0.477937	0.433051	0.401819	0.401029	0	0.416515	0.406917	0.362428	0.40884	0.426051	0.412567	0.387976	0.416531	0.407259	0.331989	0.414513	0.335397	0.382551	0.334288	0.412256	0.371519	0.409956	0.34421	0.322382	0.417717	0.325145	0.358083	0.384811	0.356869	0.353935	0.378448	0.427189	0.401857	0.410571	0.395383	0.414862	0.420219	0.423511	0.354927
ICGV16686	0.359132	0.298126	0.346102	0.309493	0.353195	0.324861	0.278965	0.453273	0.413033	0.330998	0.296472	0.164647	0.353518	0.341982	0.416515	0	0.17263	0.28202	0.34927	0.324332	0.178473	0.240404	0.321688	0.297812	0.451133	0.320952	0.456936	0.361348	0.450566	0.318874	0.363165	0.330119	0.333778	0.437845	0.320236	0.440676	0.252271	0.283924	0.33514	0.39221	0.325318	0.329431	0.308456	0.347883	0.263993	0.325144	0.330036	0.323463	0.412656
ICGV15073	0.349087	0.274782	0.332088	0.27967	0.343304	0.304397	0.272243	0.443852	0.415287	0.324103	0.309883	0.198046	0.344677	0.332042	0.406917	0.17263	0	0.276574	0.344109	0.303983	0.126194	0.234863	0.305997	0.274992	0.4349	0.300201	0.432835	0.364175	0.419707	0.297424	0.366997	0.351812	0.328008	0.419502	0.310135	0.430698	0.278287	0.259046	0.331945	0.374768	0.327959	0.336146	0.287901	0.342335	0.284157	0.296533	0.342486	0.313196	0.406115
ICGV97087	0.339119	0.312024	0.369326	0.331485	0.334238	0.344124	0.309582	0.430658	0.376947	0.387079	0.300061	0.299662	0.334678	0.386122	0.362428	0.28202	0.276574	0	0.391515	0.34458	0.281483	0.275407	0.337891	0.311365	0.447633	0.345384	0.458792	0.397352	0.454603	0.343285	0.38257	0.384399	0.364662	0.356587	0.310777	0.405606	0.367184	0.308039	0.349755	0.382545	0.317731	0.296418	0.327411	0.396686	0.177619	0.337134	0.402616	0.394375	0.364573
ICGV13200	0.367657	0.294544	0.379019	0.331094	0.373052	0.344018	0.361735	0.430488	0.434062	0.119079	0.35461	0.345713	0.373967	0.125246	0.40884	0.34927	0.344109	0.391515	0	0.270737	0.346598	0.391771	0.305039	0.294162	0.404936	0.24429	0.444556	0.437003	0.444516	0.243303	0.379171	0.144513	0.428563	0.36784	0.337047	0.403517	0.381991	0.359218	0.391561	0.34458	0.379386	0.399203	0.35438	0.132348	0.374036	0.244693	0.179524	0.16577	0.348954
ICGV01279	0.283385	0.1993	0.260677	0.229509	0.27742	0.298395	0.329479	0.457995	0.399964	0.27478	0.343385	0.326607	0.277317	0.260017	0.426051	0.324332	0.303983	0.34458	0.270737	0	0.31122	0.345707	0.215787	0.201419	0.428343	0.175726	0.456344	0.385766	0.449677	0.175106	0.35356	0.280494	0.375529	0.394605	0.26312	0.35637	0.372617	0.30118	0.347314	0.22761	0.325796	0.363454	0.321594	0.287497	0.365605	0.181012	0.262911	0.238879	0.395007
ICGV15074	0.357783	0.279106	0.33592	0.285852	0.352271	0.309187	0.268534	0.448955	0.414213	0.33088	0.307851	0.201153	0.352658	0.339181	0.412567	0.178473	0.126194	0.281483	0.346598	0.31122	0	0.231598	0.313934	0.279496	0.436621	0.306285	0.435766	0.360899	0.423783	0.304057	0.363535	0.355362	0.325245	0.420482	0.313226	0.428358	0.272744	0.264093	0.329243	0.380679	0.325973	0.339453	0.29371	0.3393	0.287313	0.301424	0.335145	0.319729	0.412454
ICGV181063	0.33832	0.321405	0.359178	0.310737	0.342992	0.337499	0.293106	0.433758	0.39957	0.384478	0.317389	0.267831	0.342814	0.394656	0.387976	0.240404	0.234863	0.275407	0.391771	0.345707	0.231598	0	0.352067	0.320851	0.419241	0.35554	0.460818	0.360516	0.459494	0.353642	0.384496	0.390619	0.321316	0.401662	0.351223	0.423576	0.301177	0.292836	0.345204	0.371157	0.232331	0.3332	0.341465	0.386455	0.290091	0.351801	0.378839	0.369741	0.413983
ICGV10178	0.280893	0.212192	0.299433	0.257974	0.266809	0.320952	0.341689	0.421902	0.397829	0.307849	0.333971	0.323291	0.26729	0.295099	0.416531	0.321688	0.305997	0.337891	0.305039	0.215787	0.313934	0.352067	0	0.212121	0.420723	0.239921	0.433343	0.398037	0.426534	0.238777	0.356171	0.3161	0.394304	0.386413	0.277758	0.395399	0.373304	0.331319	0.351791	0.284926	0.330025	0.318571	0.343733	0.316569	0.364325	0.224916	0.315864	0.257684	0.395044
ICGV11418	0.323773	0.121024	0.263001	0.25042	0.316362	0.317514	0.328115	0.475547	0.388672	0.29596	0.309636	0.289855	0.317424	0.284108	0.407259	0.297812	0.274992	0.311365	0.294162	0.201419	0.279496	0.320851	0.212121	0	0.444342	0.220269	0.436308	0.368571	0.431455	0.218537	0.315044	0.297616	0.363162	0.395837	0.236858	0.396047	0.333683	0.331177	0.287787	0.273859	0.315029	0.345289	0.354312	0.294034	0.332233	0.21052	0.300482	0.251419	0.393317
ICGV86031	0.404223	0.444534	0.393537	0.41913	0.406391	0.432614	0.439653	0.352414	0.358457	0.385435	0.447705	0.4723	0.404604	0.399107	0.331989	0.451133	0.4349	0.447633	0.404936	0.428343	0.436621	0.419241	0.420723	0.444342	0	0.416114	0.28975	0.375082	0.306804	0.414478	0.386852	0.410054	0.393801	0.354277	0.47447	0.375587	0.380217	0.429181	0.388148	0.362963	0.420827	0.452741	0.438	0.407591	0.477586	0.41338	0.397586	0.418024	0.385019
ICGV07222	0.301345	0.219927	0.288765	0.243833	0.30178	0.2942	0.334749	0.467744	0.407753	0.247684	0.362581	0.322147	0.301037	0.233655	0.414513	0.320952	0.300201	0.345384	0.24429	0.175726	0.306285	0.35554	0.239921	0.220269	0.416114	0	0.445629	0.404061	0.454037	0.123084	0.357657	0.255562	0.363813	0.385828	0.267915	0.332118	0.360585	0.30281	0.348286	0.250726	0.331576	0.382884	0.322555	0.265612	0.37328	0.152874	0.242387	0.242021	0.399044
ICGV93260	0.445272	0.436161	0.366705	0.430397	0.446198	0.448081	0.469387	0.378129	0.345683	0.429065	0.430658	0.480484	0.445399	0.432744	0.335397	0.456936	0.432835	0.458792	0.444556	0.456344	0.435766	0.460818	0.433343	0.436308	0.28975	0.445629	0	0.351041	0.118957	0.443372	0.389805	0.452927	0.383523	0.375912	0.477296	0.407992	0.414787	0.444835	0.378559	0.401696	0.448139	0.459909	0.452117	0.450419	0.478173	0.435118	0.452857	0.45261	0.40025
ICGV98412	0.42437	0.368108	0.279873	0.367018	0.426174	0.423086	0.359839	0.46318	0.272883	0.44702	0.383417	0.354636	0.426124	0.432541	0.382551	0.361348	0.364175	0.397352	0.437003	0.385766	0.360899	0.360516	0.398037	0.368571	0.375082	0.404061	0.351041	0	0.354854	0.403253	0.306594	0.417593	0.27574	0.421962	0.386608	0.366381	0.304349	0.398903	0.29782	0.329972	0.384232	0.442844	0.404694	0.427753	0.415219	0.407976	0.39892	0.417091	0.449646
ICGV93261	0.440713	0.43166	0.362411	0.428148	0.440589	0.43517	0.4578	0.370279	0.344044	0.429895	0.41897	0.47653	0.441004	0.437352	0.334288	0.450566	0.419707	0.454603	0.444516	0.449677	0.423783	0.459494	0.426534	0.431455	0.306804	0.454037	0.118957	0.354854	0	0.451487	0.394083	0.456256	0.383295	0.380905	0.471797	0.422993	0.411053	0.43531	0.378671	0.39892	0.449129	0.446825	0.436615	0.452101	0.466405	0.446033	0.460526	0.454896	0.392014
ICGV07220	0.300351	0.217683	0.286365	0.240668	0.300036	0.292991	0.333516	0.467941	0.406223	0.246811	0.360744	0.321541	0.300291	0.231923	0.412256	0.318874	0.297424	0.343285	0.243303	0.175106	0.304057	0.353642	0.238777	0.218537	0.414478	0.123084	0.443372	0.403253	0.451487	0	0.355085	0.254026	0.362624	0.385578	0.268284	0.332037	0.359387	0.300789	0.346678	0.250045	0.330448	0.382407	0.320979	0.264634	0.372403	0.152998	0.242395	0.241629	0.397864
ICGV07010	0.416206	0.316613	0.326251	0.37231	0.411221	0.38793	0.343642	0.468001	0.320511	0.390209	0.370164	0.360273	0.412833	0.373758	0.371519	0.363165	0.366997	0.38257	0.379171	0.35356	0.363535	0.384496	0.356171	0.315044	0.386852	0.357657	0.389805	0.306594	0.394083	0.355085	0	0.357448	0.32231	0.372002	0.33128	0.371162	0.300527	0.407192	0.288337	0.356381	0.3686	0.414224	0.400407	0.362416	0.408283	0.349542	0.354188	0.368806	0.405768
ICGV171046	0.373195	0.298629	0.379349	0.338028	0.373304	0.333333	0.35716	0.437267	0.417798	0.147495	0.355743	0.320077	0.374515	0.147626	0.409956	0.330119	0.351812	0.384399	0.144513	0.280494	0.355362	0.390619	0.3161	0.297616	0.410054	0.255562	0.452927	0.417593	0.456256	0.254026	0.357448	0	0.425518	0.392632	0.331025	0.407859	0.364718	0.366127	0.385612	0.355215	0.361686	0.390147	0.35335	0.14837	0.363951	0.256591	0.177382	0.185315	0.362841
ICGV92121	0.43392	0.362739	0.309461	0.358081	0.434115	0.398411	0.322149	0.434353	0.313027	0.41868	0.405717	0.35416	0.435132	0.424282	0.34421	0.333778	0.328008	0.364662	0.428563	0.375529	0.325245	0.321316	0.394304	0.363162	0.393801	0.363813	0.383523	0.27574	0.383295	0.362624	0.32231	0.425518	0	0.407814	0.36051	0.333102	0.24756	0.355233	0.266733	0.327748	0.349619	0.452792	0.373379	0.424244	0.391216	0.368119	0.398689	0.425614	0.443203
ICGV13207	0.380701	0.397025	0.420349	0.397619	0.390458	0.378415	0.40579	0.329359	0.372301	0.371147	0.389339	0.450703	0.390523	0.370178	0.322382	0.437845	0.419502	0.356587	0.36784	0.394605	0.420482	0.401662	0.386413	0.395837	0.354277	0.385828	0.375912	0.421962	0.380905	0.385578	0.372002	0.392632	0.407814	0	0.404784	0.362236	0.427994	0.385549	0.421575	0.383937	0.366109	0.388384	0.382188	0.374833	0.385792	0.377087	0.396748	0.373648	0.197408
ICGV171026	0.359726	0.235737	0.311327	0.308017	0.355558	0.358595	0.299897	0.483469	0.337523	0.344027	0.378029	0.306725	0.35563	0.336186	0.417717	0.320236	0.310135	0.310777	0.337047	0.26312	0.313226	0.351223	0.277758	0.236858	0.47447	0.267915	0.477296	0.386608	0.471797	0.268284	0.33128	0.331025	0.36051	0.404784	0	0.355362	0.333896	0.370668	0.331736	0.324681	0.307216	0.363776	0.383776	0.332606	0.332458	0.270696	0.301726	0.320919	0.425196
ICGV93128	0.391086	0.396377	0.323476	0.385176	0.386669	0.402165	0.407972	0.367775	0.33199	0.42277	0.455336	0.429827	0.386408	0.407558	0.325145	0.440676	0.430698	0.405606	0.403517	0.35637	0.428358	0.423576	0.395399	0.396047	0.375587	0.332118	0.407992	0.366381	0.422993	0.332037	0.371162	0.407859	0.333102	0.362236	0.355362	0	0.366022	0.419464	0.341965	0.265158	0.360166	0.418901	0.433947	0.408925	0.432672	0.337949	0.377474	0.417996	0.414633
ICGV15019	0.447496	0.333313	0.312515	0.369065	0.442581	0.374962	0.279212	0.404669	0.337147	0.370679	0.369284	0.268127	0.442809	0.383327	0.358083	0.252271	0.278287	0.367184	0.381991	0.372617	0.272744	0.301177	0.373304	0.333683	0.380217	0.360585	0.414787	0.304349	0.411053	0.359387	0.300527	0.364718	0.24756	0.427994	0.333896	0.366022	0	0.358489	0.253866	0.335555	0.328307	0.41907	0.360743	0.364985	0.35356	0.354979	0.349937	0.365892	0.417108
ICGV00350	0.32011	0.329799	0.378914	0.305293	0.31807	0.252978	0.268011	0.402621	0.438428	0.339838	0.344535	0.311625	0.317876	0.347481	0.384811	0.283924	0.259046	0.308039	0.359218	0.30118	0.264093	0.292836	0.331319	0.331177	0.429181	0.30281	0.444835	0.398903	0.43531	0.300789	0.407192	0.366127	0.355233	0.385549	0.370668	0.419464	0.358489	0	0.39178	0.351562	0.336675	0.361649	0.175654	0.366075	0.322126	0.311058	0.360537	0.351043	0.360302
ICGV01260	0.421062	0.288397	0.283632	0.354301	0.412651	0.37863	0.330925	0.446679	0.314488	0.383729	0.368969	0.355774	0.413539	0.397139	0.356869	0.33514	0.331945	0.349755	0.391561	0.347314	0.329243	0.345204	0.351791	0.287787	0.388148	0.348286	0.378559	0.29782	0.378671	0.346678	0.288337	0.385612	0.266733	0.421575	0.331736	0.341965	0.253866	0.39178	0	0.313335	0.341099	0.405335	0.394702	0.387802	0.371393	0.338556	0.390702	0.388308	0.442958
ICGV13317	0.316172	0.272885	0.199235	0.266295	0.312552	0.327935	0.374985	0.381335	0.350149	0.350572	0.389046	0.390757	0.312545	0.334997	0.353935	0.39221	0.374768	0.382545	0.34458	0.22761	0.380679	0.371157	0.284926	0.273859	0.362963	0.250726	0.401696	0.329972	0.39892	0.250045	0.356381	0.355215	0.327748	0.383937	0.324681	0.265158	0.335555	0.351562	0.313335	0	0.349348	0.398101	0.369349	0.358968	0.412302	0.256015	0.3384	0.314133	0.383769
ICGV02266	0.339932	0.313833	0.366009	0.326939	0.3445	0.311105	0.311974	0.424201	0.34956	0.369298	0.337378	0.343318	0.344521	0.382351	0.378448	0.325318	0.327959	0.317731	0.379386	0.325796	0.325973	0.232331	0.330025	0.315029	0.420827	0.331576	0.448139	0.384232	0.449129	0.330448	0.3686	0.361686	0.349619	0.366109	0.307216	0.360166	0.328307	0.336675	0.341099	0.349348	0	0.314639	0.348424	0.380665	0.33193	0.337451	0.359265	0.36769	0.387268
ICGV07120	0.318276	0.346517	0.387188	0.357343	0.301534	0.364866	0.371826	0.388336	0.423787	0.39223	0.301239	0.341885	0.301877	0.401704	0.427189	0.329431	0.336146	0.296418	0.399203	0.363454	0.339453	0.3332	0.318571	0.345289	0.452741	0.382884	0.459909	0.442844	0.446825	0.382407	0.414224	0.390147	0.452792	0.388384	0.363776	0.418901	0.41907	0.361649	0.405335	0.398101	0.314639	0	0.376096	0.406671	0.268647	0.372519	0.420785	0.378641	0.371766
ICGV00351	0.357371	0.353565	0.403564	0.335438	0.35222	0.220758	0.237071	0.382763	0.446438	0.336346	0.34133	0.334626	0.353332	0.345038	0.401857	0.308456	0.287901	0.327411	0.35438	0.321594	0.29371	0.341465	0.343733	0.354312	0.438	0.322555	0.452117	0.404694	0.436615	0.320979	0.400407	0.35335	0.373379	0.382188	0.383776	0.433947	0.360743	0.175654	0.394702	0.369349	0.348424	0.376096	0	0.362373	0.332398	0.327851	0.363746	0.360196	0.336931
ICGV181017	0.38792	0.294692	0.387619	0.334763	0.389122	0.343363	0.356897	0.433561	0.428803	0.142383	0.356139	0.337902	0.390554	0.148256	0.410571	0.347883	0.342335	0.396686	0.132348	0.287497	0.3393	0.386455	0.316569	0.294034	0.407591	0.265612	0.450419	0.427753	0.452101	0.264634	0.362416	0.14837	0.424244	0.374833	0.332606	0.408925	0.364985	0.366075	0.387802	0.358968	0.380665	0.406671	0.362373	0	0.37533	0.254549	0.166316	0.173513	0.352288
ICGV96174	0.359369	0.332644	0.400888	0.355317	0.351604	0.35501	0.317791	0.411881	0.404668	0.367634	0.273171	0.278096	0.351531	0.373021	0.395383	0.263993	0.284157	0.177619	0.374036	0.365605	0.287313	0.290091	0.364325	0.332233	0.477586	0.37328	0.478173	0.415219	0.466405	0.372403	0.408283	0.363951	0.391216	0.385792	0.332458	0.432672	0.35356	0.322126	0.371393	0.412302	0.33193	0.268647	0.332398	0.37533	0	0.363302	0.386809	0.372954	0.347786
ICGV10143	0.310888	0.209724	0.294179	0.247873	0.307414	0.302237	0.335623	0.452701	0.410319	0.250657	0.352899	0.320061	0.307395	0.235328	0.414862	0.325144	0.296533	0.337134	0.244693	0.181012	0.301424	0.351801	0.224916	0.21052	0.41338	0.152874	0.435118	0.407976	0.446033	0.152998	0.349542	0.256591	0.368119	0.377087	0.270696	0.337949	0.354979	0.311058	0.338556	0.256015	0.337451	0.372519	0.327851	0.254549	0.363302	0	0.250405	0.224843	0.391655
ICGV181026	0.373974	0.299441	0.370651	0.31656	0.372074	0.34689	0.336843	0.451902	0.38404	0.189985	0.367905	0.320148	0.371961	0.184131	0.420219	0.330036	0.342486	0.402616	0.179524	0.262911	0.335145	0.378839	0.315864	0.300482	0.397586	0.242387	0.452857	0.39892	0.460526	0.242395	0.354188	0.177382	0.398689	0.396748	0.301726	0.377474	0.349937	0.360537	0.390702	0.3384	0.359265	0.420785	0.363746	0.166316	0.386809	0.250405	0	0.204299	0.380555
ICGV14001	0.348244	0.25202	0.350184	0.293129	0.34953	0.335354	0.370713	0.416731	0.426393	0.168237	0.342551	0.320747	0.349937	0.168092	0.423511	0.323463	0.313196	0.394375	0.16577	0.238879	0.319729	0.369741	0.257684	0.251419	0.418024	0.242021	0.45261	0.417091	0.454896	0.241629	0.368806	0.185315	0.425614	0.373648	0.320919	0.417996	0.365892	0.351043	0.388308	0.314133	0.36769	0.378641	0.360196	0.173513	0.372954	0.224843	0.204299	0	0.32844
GPBD4	0.390933	0.394055	0.429684	0.380276	0.400987	0.350809	0.41583	0.272727	0.431234	0.330901	0.333223	0.436397	0.399642	0.341037	0.354927	0.412656	0.406115	0.364573	0.348954	0.395007	0.412454	0.413983	0.395044	0.393317	0.385019	0.399044	0.40025	0.449646	0.392014	0.397864	0.405768	0.362841	0.443203	0.197408	0.425196	0.414633	0.417108	0.360302	0.442958	0.383769	0.387268	0.371766	0.336931	0.352288	0.347786	0.391655	0.380555	0.32844	0
ICGV98077	0.302137	0.193286	0.29457	0.268917	0.296482	0.300246	0.299706	0.461031	0.387432	0.308102	0.311969	0.320072	0.295732	0.312723	0.419998	0.30281	0.282007	0.318204	0.325158	0.22969	0.283494	0.315964	0.233789	0.195599	0.4283	0.255021	0.42592	0.37419	0.421644	0.254213	0.33571	0.323943	0.349045	0.397241	0.26605	0.412335	0.329884	0.312698	0.28175	0.304584	0.298517	0.34033	0.321925	0.324756	0.336243	0.247987	0.321682	0.284626	0.394814
ICGV16667	0.35301	0.283474	0.338792	0.298996	0.347275	0.303895	0.266272	0.465681	0.40406	0.334497	0.303454	0.180275	0.347557	0.348274	0.418575	0.14859	0.149745	0.272495	0.354658	0.311023	0.153666	0.232922	0.315805	0.284586	0.448969	0.309371	0.44726	0.350012	0.435223	0.308134	0.353241	0.335799	0.324651	0.437504	0.31207	0.441762	0.267052	0.268414	0.324814	0.386047	0.317753	0.328907	0.288916	0.350654	0.270284	0.311887	0.34856	0.325943	0.423203
ICGV15083	0.359138	0.259494	0.319238	0.287617	0.353545	0.324508	0.291883	0.466406	0.41492	0.343771	0.316396	0.178208	0.354303	0.327335	0.425413	0.190298	0.147622	0.286558	0.339589	0.295661	0.149244	0.255457	0.30006	0.260679	0.455882	0.292304	0.454172	0.349743	0.441531	0.291013	0.351833	0.338273	0.338215	0.424271	0.295899	0.416961	0.295681	0.28324	0.346096	0.369091	0.346498	0.345059	0.30943	0.332248	0.291401	0.288183	0.332359	0.308109	0.422964
ICGV00162	0.269116	0.329368	0.373434	0.304575	0.253019	0.352063	0.395054	0.389557	0.461506	0.345821	0.279617	0.338248	0.252089	0.336287	0.454516	0.347438	0.345733	0.35065	0.340897	0.313503	0.35031	0.365809	0.265838	0.32902	0.412724	0.323167	0.456312	0.449684	0.443609	0.322493	0.419459	0.351493	0.477841	0.404304	0.390944	0.422907	0.424635	0.349923	0.438901	0.34458	0.385614	0.229682	0.37162	0.349451	0.317327	0.312017	0.36087	0.313158	0.360266
ICGV00211	0.318596	0.233056	0.303516	0.297704	0.313522	0.302775	0.296273	0.434545	0.404733	0.342575	0.355633	0.291588	0.312414	0.329913	0.387972	0.298729	0.269198	0.294406	0.338024	0.236042	0.275841	0.289803	0.270892	0.234154	0.429487	0.248487	0.465708	0.367657	0.460832	0.247251	0.359438	0.343958	0.352419	0.383994	0.279964	0.379046	0.343904	0.284632	0.354878	0.277956	0.311088	0.354417	0.299398	0.338933	0.317589	0.249866	0.326906	0.303157	0.396739
ICGV11380	0.36729	0.297714	0.382879	0.32304	0.36906	0.313037	0.3418	0.414793	0.43741	0.113437	0.351652	0.349401	0.369355	0.118082	0.391178	0.323563	0.313487	0.378061	0.137119	0.273163	0.319761	0.374309	0.30538	0.296909	0.383844	0.247476	0.417954	0.442613	0.423576	0.246039	0.385554	0.160147	0.408065	0.364407	0.347472	0.416186	0.366669	0.328929	0.374827	0.3477	0.36094	0.392931	0.326956	0.159454	0.364903	0.246372	0.194977	0.175167	0.327053
ICGV14421	0.420034	0.449055	0.481279	0.426112	0.42336	0.375903	0.454957	0.223467	0.484843	0.334978	0.415226	0.48574	0.422576	0.349585	0.338394	0.457721	0.451918	0.424902	0.355564	0.428778	0.457424	0.450021	0.419678	0.448378	0.371711	0.421511	0.384202	0.514037	0.389976	0.420784	0.445284	0.375706	0.494856	0.243123	0.485632	0.416772	0.465641	0.382246	0.494762	0.42582	0.403884	0.383614	0.361729	0.364848	0.405485	0.417413	0.399329	0.347856	0.162284
ICGV16005	0.404098	0.344633	0.393915	0.346494	0.398101	0.386924	0.315496	0.446896	0.35427	0.350054	0.359443	0.243473	0.398995	0.344061	0.386834	0.236816	0.253687	0.294153	0.352716	0.357684	0.256117	0.301395	0.37266	0.34544	0.441023	0.353755	0.473244	0.366947	0.47059	0.352999	0.356931	0.335398	0.382417	0.412286	0.285927	0.421687	0.30888	0.348432	0.403237	0.428378	0.360019	0.360987	0.376762	0.341821	0.281844	0.361305	0.300718	0.327157	0.393608
ICGV95066	0.366373	0.390862	0.315212	0.389615	0.364342	0.411491	0.395767	0.409423	0.32562	0.423146	0.40583	0.394284	0.363691	0.416915	0.385211	0.403998	0.40162	0.416677	0.411901	0.386051	0.400404	0.369165	0.375845	0.39149	0.256854	0.38282	0.368319	0.333524	0.378818	0.381798	0.353435	0.418132	0.345591	0.392634	0.383324	0.319286	0.329209	0.431212	0.327435	0.320296	0.352788	0.392907	0.445663	0.411328	0.437085	0.382455	0.399531	0.419788	0.45321
ICGV86590	0.373813	0.334012	0.284131	0.348207	0.372075	0.382588	0.399469	0.421848	0.30296	0.425375	0.354081	0.38056	0.372368	0.412377	0.343867	0.388353	0.371927	0.384069	0.412674	0.365798	0.371462	0.370555	0.363235	0.333293	0.337587	0.36029	0.306101	0.291669	0.310117	0.357016	0.332694	0.423197	0.312942	0.358317	0.376996	0.322548	0.334965	0.381933	0.286075	0.303581	0.37823	0.402738	0.409344	0.409729	0.411827	0.353134	0.415553	0.418058	0.410473
ICGV171039	0.322495	0.31834	0.378932	0.292115	0.313583	0.331131	0.306684	0.422199	0.409467	0.321927	0.33849	0.253882	0.314212	0.338	0.417187	0.234485	0.208171	0.325075	0.332275	0.31392	0.207082	0.282229	0.298277	0.317977	0.41008	0.306994	0.448217	0.373702	0.434783	0.305122	0.405155	0.353557	0.35664	0.413761	0.353116	0.404309	0.328083	0.280352	0.365393	0.366061	0.346474	0.351366	0.304793	0.335323	0.328843	0.302212	0.332978	0.322315	0.427069
ICGV99019	0.226662	0.327423	0.373762	0.314706	0.208506	0.330143	0.387878	0.390571	0.449366	0.348028	0.295193	0.336078	0.207673	0.342173	0.433824	0.343159	0.352777	0.348971	0.340405	0.311287	0.359373	0.359878	0.265364	0.325578	0.415025	0.331366	0.463736	0.449044	0.449478	0.331273	0.418757	0.340716	0.479417	0.41182	0.39116	0.430634	0.429341	0.349946	0.440428	0.342575	0.372394	0.252442	0.3667	0.351624	0.321999	0.323366	0.365539	0.313887	0.377464
ICGV11396	0.29132	0.156402	0.269608	0.217119	0.285037	0.299988	0.336047	0.451852	0.395702	0.273078	0.329886	0.30222	0.285517	0.258727	0.416148	0.302651	0.276961	0.332357	0.271144	0.164373	0.284081	0.331573	0.181616	0.157528	0.427546	0.184465	0.450416	0.384165	0.444278	0.183108	0.334507	0.281094	0.370444	0.390853	0.248866	0.380216	0.347327	0.30467	0.319364	0.242592	0.328668	0.354504	0.331124	0.274473	0.355864	0.173787	0.271982	0.212084	0.381182
ICGV181490	0.459809	0.407103	0.366597	0.432932	0.459707	0.43209	0.386612	0.37833	0.278835	0.438586	0.466631	0.411842	0.45993	0.43027	0.310746	0.419713	0.417171	0.404739	0.427701	0.423947	0.414112	0.426739	0.430122	0.407705	0.393684	0.411393	0.375022	0.324918	0.373731	0.410697	0.299839	0.413409	0.328335	0.325166	0.351671	0.318061	0.303807	0.435426	0.346257	0.386818	0.374665	0.457798	0.438558	0.407107	0.431491	0.412531	0.389958	0.43033	0.392226
ICGV86015	0.377458	0.337472	0.293833	0.321976	0.374067	0.386037	0.39177	0.415342	0.300018	0.433425	0.303237	0.388751	0.374114	0.430958	0.352101	0.366041	0.363168	0.293256	0.438672	0.375417	0.366209	0.341248	0.391881	0.337186	0.372119	0.38609	0.376986	0.331585	0.379426	0.383071	0.339777	0.432356	0.312247	0.364349	0.379796	0.342837	0.339355	0.385332	0.281426	0.300678	0.345542	0.348918	0.406476	0.440839	0.32762	0.373081	0.433425	0.4215	0.372777
ICGV13189	0.448111	0.485656	0.457174	0.462925	0.44372	0.439938	0.461774	0.189423	0.43814	0.363037	0.480001	0.501214	0.443401	0.383088	0.255279	0.482615	0.469161	0.458363	0.376942	0.462873	0.474108	0.457417	0.441928	0.485037	0.309462	0.466725	0.356757	0.472706	0.363138	0.466719	0.453445	0.398267	0.453631	0.323665	0.503635	0.388143	0.416934	0.420767	0.455862	0.402806	0.436025	0.41343	0.405583	0.387603	0.432063	0.461974	0.424827	0.388902	0.286125
ICGV00213	0.240684	0.285117	0.337032	0.277437	0.227424	0.316958	0.323294	0.445758	0.407912	0.358046	0.318861	0.263128	0.227873	0.346978	0.414394	0.266639	0.239225	0.308001	0.354096	0.284156	0.243083	0.293974	0.277266	0.286029	0.434871	0.292708	0.451314	0.385214	0.441162	0.290154	0.378047	0.358375	0.382985	0.405763	0.325882	0.40241	0.366266	0.294659	0.378623	0.342492	0.343609	0.320728	0.330811	0.356402	0.320202	0.29259	0.346504	0.327303	0.414947
ICGV06039	0.319027	0.269373	0.194822	0.267829	0.313803	0.32702	0.380262	0.381763	0.354303	0.35319	0.38278	0.385932	0.313338	0.337488	0.357049	0.38905	0.36953	0.379026	0.347043	0.229423	0.375503	0.364883	0.279408	0.270049	0.360298	0.259439	0.398696	0.331934	0.396543	0.258306	0.355568	0.360764	0.333433	0.382854	0.33033	0.273845	0.332917	0.351274	0.311051	0.112015	0.35435	0.395381	0.369066	0.361419	0.408107	0.254474	0.345245	0.309091	0.382649
ICGV03043	0.294316	0.153315	0.266689	0.218642	0.288624	0.299988	0.337501	0.455746	0.397858	0.276559	0.334378	0.297925	0.28862	0.262411	0.417149	0.302699	0.275279	0.3357	0.274481	0.166796	0.281697	0.325885	0.186088	0.15457	0.42682	0.190211	0.452415	0.382261	0.44592	0.189212	0.332733	0.281362	0.373338	0.395993	0.245461	0.383615	0.341972	0.305516	0.31647	0.245538	0.32311	0.358505	0.335777	0.274344	0.359206	0.1782	0.275238	0.213406	0.387227
ICGV14224	0.310702	0.26404	0.251184	0.265567	0.310855	0.308709	0.339644	0.452929	0.373421	0.370055	0.306734	0.344384	0.31059	0.369917	0.404942	0.32497	0.309335	0.317131	0.377507	0.274776	0.311699	0.296425	0.298887	0.266018	0.418404	0.301407	0.394578	0.335207	0.393522	0.300424	0.350141	0.378005	0.344143	0.369142	0.319762	0.379546	0.369116	0.334037	0.327769	0.287378	0.303887	0.335754	0.362988	0.380563	0.336049	0.296164	0.372925	0.347036	0.37462
ICGV171007	0.396114	0.366721	0.300461	0.36687	0.388055	0.421314	0.360201	0.453827	0.259205	0.416527	0.352085	0.335657	0.389111	0.409769	0.409308	0.340756	0.375375	0.414831	0.411166	0.376238	0.372971	0.394258	0.377459	0.367031	0.391197	0.384893	0.378695	0.277821	0.369055	0.383926	0.334634	0.398277	0.303517	0.443052	0.358138	0.342513	0.269054	0.429289	0.282035	0.333234	0.373315	0.409417	0.425287	0.409462	0.404964	0.390717	0.370963	0.405506	0.470088
ICGV171027	0.411966	0.31896	0.274266	0.327188	0.408381	0.388569	0.316499	0.379324	0.367927	0.362015	0.38763	0.317696	0.408212	0.343635	0.364079	0.322592	0.32756	0.388742	0.349828	0.306975	0.324278	0.339385	0.340401	0.320233	0.395941	0.312243	0.445376	0.315197	0.440427	0.311065	0.340136	0.359569	0.284862	0.427437	0.332201	0.311378	0.225647	0.354934	0.308525	0.242885	0.374019	0.441157	0.372434	0.347472	0.381347	0.318791	0.32161	0.325616	0.403208
ICGV10379	0.320537	0.236117	0.306482	0.27046	0.315982	0.331317	0.307424	0.485332	0.389235	0.355404	0.313224	0.229032	0.315928	0.340101	0.411414	0.232878	0.224718	0.271543	0.352062	0.266802	0.229005	0.276643	0.270017	0.237607	0.453678	0.275978	0.458207	0.353051	0.450778	0.274717	0.346733	0.341169	0.346924	0.415549	0.295269	0.439647	0.317713	0.295878	0.336363	0.344954	0.356132	0.3347	0.327008	0.353974	0.287786	0.263279	0.351974	0.311341	0.429244
ICGV181006	0.347129	0.265824	0.334509	0.30431	0.338725	0.291969	0.29109	0.478617	0.365176	0.318575	0.29854	0.242612	0.338857	0.327427	0.432668	0.222865	0.211821	0.314844	0.334962	0.293129	0.212168	0.290849	0.300695	0.266643	0.422329	0.291816	0.421841	0.352077	0.409378	0.291142	0.334773	0.323709	0.347814	0.423628	0.305002	0.408735	0.300527	0.297138	0.302022	0.368153	0.29943	0.33199	0.301941	0.336044	0.318073	0.287964	0.327445	0.305232	0.422233
ICGV181033	0.326493	0.206663	0.296742	0.252706	0.32062	0.336357	0.344884	0.449053	0.362481	0.302418	0.363417	0.318298	0.320867	0.290696	0.412564	0.327403	0.306652	0.318072	0.296618	0.206986	0.311333	0.342797	0.22832	0.208058	0.440177	0.223645	0.474998	0.386153	0.471491	0.223255	0.346244	0.295337	0.380155	0.377146	0.212547	0.343396	0.346287	0.333282	0.324653	0.273557	0.301764	0.355022	0.361842	0.291039	0.343778	0.215099	0.289538	0.250271	0.374209
ICGV06175	0.270189	0.327896	0.376799	0.309192	0.254475	0.354884	0.390952	0.389457	0.45511	0.348207	0.279709	0.340141	0.253218	0.339235	0.460837	0.348624	0.347671	0.353328	0.342914	0.311203	0.352856	0.371187	0.26285	0.327662	0.421351	0.326338	0.458378	0.44789	0.443214	0.326795	0.417847	0.352923	0.476704	0.401692	0.390321	0.424896	0.429417	0.349478	0.436838	0.34754	0.392281	0.221675	0.366425	0.35096	0.320205	0.316491	0.361586	0.317183	0.355042
ICGV96165	0.303123	0.21196	0.323313	0.287917	0.292473	0.303415	0.319688	0.450027	0.388612	0.31062	0.325724	0.329102	0.292018	0.306334	0.395461	0.320578	0.302914	0.296658	0.318349	0.2432	0.310331	0.33712	0.213985	0.212957	0.421568	0.244959	0.430022	0.397333	0.424269	0.242464	0.343868	0.320174	0.365609	0.379928	0.285222	0.381703	0.356591	0.315877	0.301539	0.30314	0.313649	0.324984	0.326984	0.324202	0.328808	0.233686	0.324086	0.293018	0.386521
ICGV00246	0.266262	0.324457	0.37114	0.305537	0.250166	0.350094	0.389834	0.389899	0.457199	0.346888	0.273797	0.339654	0.248709	0.337073	0.458708	0.346748	0.346121	0.344344	0.341377	0.308577	0.35082	0.368355	0.259682	0.324069	0.418441	0.322813	0.454243	0.446088	0.441005	0.323112	0.418475	0.351406	0.478004	0.402558	0.386188	0.423994	0.42609	0.348138	0.434488	0.340796	0.386883	0.226214	0.365038	0.349524	0.312008	0.312624	0.361346	0.31625	0.357507
ICGV00064	0.296802	0.27379	0.33009	0.29217	0.296458	0.301116	0.354977	0.450597	0.382607	0.377263	0.245727	0.35043	0.296317	0.374764	0.413632	0.329621	0.328259	0.247921	0.385734	0.308035	0.333273	0.314939	0.302754	0.273905	0.423471	0.318461	0.390588	0.385452	0.386757	0.316532	0.368252	0.373367	0.380309	0.353614	0.344463	0.431897	0.398136	0.325112	0.355532	0.339853	0.311173	0.299762	0.335631	0.391922	0.275291	0.315288	0.393817	0.366108	0.333841
ICGV07247	0.300465	0.218776	0.286908	0.242183	0.300695	0.292991	0.332442	0.469557	0.407002	0.24694	0.361591	0.321345	0.299994	0.230882	0.415632	0.320415	0.298494	0.345272	0.24402	0.172432	0.304144	0.354903	0.238477	0.219133	0.416457	0.120702	0.446143	0.403385	0.455029	0.120306	0.356658	0.254273	0.362963	0.388414	0.266565	0.331786	0.360853	0.300638	0.349148	0.248781	0.330015	0.382851	0.321202	0.264223	0.373142	0.150489	0.239362	0.241163	0.400916
ICGV97150	0.302901	0.295071	0.350168	0.286514	0.301463	0.303537	0.364886	0.439431	0.418272	0.345929	0.171702	0.31416	0.301381	0.342056	0.460545	0.302074	0.314279	0.275672	0.350015	0.328174	0.318503	0.319744	0.316211	0.294326	0.446125	0.337001	0.427531	0.406896	0.414313	0.335558	0.39855	0.344505	0.418894	0.376196	0.37646	0.465119	0.390314	0.330942	0.39861	0.359494	0.330281	0.275201	0.330278	0.356817	0.250941	0.330043	0.368345	0.329356	0.303432
ICGV87846	0.311887	0.327292	0.36348	0.318119	0.305212	0.263562	0.294009	0.446622	0.420136	0.33193	0.274567	0.262089	0.304684	0.342944	0.435831	0.245873	0.264697	0.292562	0.352558	0.341808	0.266626	0.280285	0.338878	0.327581	0.46119	0.328397	0.47194	0.414051	0.459269	0.328749	0.409644	0.333812	0.380824	0.442071	0.337255	0.42959	0.336719	0.312326	0.367777	0.367838	0.299302	0.298312	0.322878	0.350251	0.264832	0.337963	0.343427	0.343289	0.396056
ICGV03287	0.289834	0.157601	0.268692	0.216006	0.284836	0.298401	0.336329	0.453803	0.396562	0.273407	0.332032	0.30143	0.28471	0.259955	0.415505	0.30301	0.275408	0.333525	0.272215	0.16605	0.282316	0.329781	0.182062	0.158937	0.426839	0.185917	0.450012	0.38484	0.443581	0.184318	0.335783	0.28216	0.370737	0.392171	0.249879	0.38165	0.346269	0.303945	0.320582	0.244344	0.327552	0.357269	0.332203	0.274112	0.357836	0.175409	0.272313	0.210231	0.382808
ICGV07262	0.299666	0.218037	0.286096	0.240971	0.300221	0.292903	0.3319	0.470503	0.406596	0.24669	0.36223	0.320763	0.299606	0.231646	0.415816	0.320377	0.298408	0.345598	0.244669	0.171048	0.303574	0.355006	0.238651	0.218973	0.418122	0.121237	0.447367	0.403535	0.455759	0.120273	0.355826	0.254562	0.362316	0.388171	0.266214	0.332366	0.359834	0.30111	0.34891	0.248497	0.33009	0.383411	0.321472	0.264394	0.372916	0.149833	0.239744	0.240968	0.400805
GG20	0.387847	0.331079	0.260106	0.332695	0.383925	0.389304	0.392385	0.456181	0.294134	0.428311	0.333599	0.364959	0.384405	0.413583	0.41749	0.375756	0.37568	0.373524	0.42211	0.34843	0.377797	0.380157	0.357195	0.330943	0.373536	0.363972	0.36203	0.256185	0.360532	0.364408	0.316638	0.401706	0.291209	0.419964	0.355995	0.36432	0.311368	0.397317	0.283422	0.312697	0.380062	0.393489	0.399221	0.42079	0.39742	0.358871	0.406718	0.398031	0.428714
ICGV95111	0.331904	0.249671	0.318244	0.295516	0.325016	0.337399	0.326148	0.497163	0.353771	0.351607	0.293748	0.322019	0.324501	0.345509	0.423365	0.323512	0.304435	0.294045	0.354732	0.292319	0.306878	0.336825	0.30823	0.24985	0.435247	0.282348	0.396877	0.361841	0.392648	0.27961	0.347234	0.351141	0.352166	0.400711	0.309893	0.393631	0.373008	0.336031	0.299114	0.351388	0.346465	0.347492	0.347231	0.356254	0.312277	0.274899	0.352124	0.345228	0.403659
ICGV96266	0.356332	0.385489	0.396374	0.35304	0.355191	0.336656	0.411329	0.38498	0.397021	0.32018	0.303119	0.380508	0.354701	0.333485	0.398628	0.359691	0.374534	0.361442	0.341517	0.388733	0.376753	0.389339	0.392844	0.383453	0.356273	0.37613	0.379414	0.410512	0.38442	0.376288	0.371141	0.329583	0.422944	0.38662	0.448201	0.430289	0.386144	0.368336	0.394648	0.369263	0.398744	0.357655	0.359862	0.350315	0.327348	0.372769	0.345285	0.333784	0.317786
ICGV97115	0.391325	0.328211	0.328713	0.324499	0.392249	0.325487	0.350574	0.407047	0.338211	0.408541	0.330546	0.385867	0.392174	0.418	0.362597	0.356027	0.363615	0.304726	0.423805	0.349416	0.365399	0.325759	0.361611	0.328493	0.415604	0.362765	0.428304	0.352941	0.429024	0.362527	0.352395	0.403629	0.329076	0.358835	0.326856	0.341954	0.337341	0.356488	0.290536	0.318244	0.269375	0.34208	0.353473	0.422076	0.328936	0.3606	0.417065	0.40036	0.348535
ICGV10371	0.283503	0.248468	0.269785	0.116016	0.276241	0.3183	0.367846	0.446055	0.385267	0.324714	0.302311	0.315161	0.276357	0.320762	0.432034	0.308935	0.279387	0.331894	0.330847	0.229325	0.28465	0.30999	0.257384	0.250346	0.418995	0.24315	0.430768	0.366898	0.428846	0.241106	0.371536	0.337327	0.358613	0.397562	0.307606	0.386099	0.367968	0.305042	0.354144	0.266663	0.326801	0.358374	0.335713	0.334566	0.354759	0.246653	0.314831	0.292684	0.380216
ICGV93162	0.429486	0.420112	0.373609	0.414782	0.421217	0.390198	0.383131	0.318307	0.324672	0.418272	0.436654	0.428684	0.421198	0.43259	0.293449	0.407916	0.411779	0.35716	0.427348	0.429227	0.410109	0.372989	0.406694	0.420532	0.347603	0.408519	0.388797	0.376767	0.407253	0.407965	0.351972	0.416898	0.326424	0.328728	0.383929	0.306212	0.319532	0.406735	0.326984	0.352837	0.320518	0.365307	0.399946	0.423123	0.372962	0.405795	0.41457	0.422879	0.370127
ICGV98385	0.305243	0.29685	0.351775	0.289081	0.303245	0.300159	0.358096	0.433321	0.421035	0.340939	0.168608	0.313153	0.303821	0.341558	0.4564	0.29866	0.310684	0.274472	0.349929	0.329344	0.314527	0.315919	0.318148	0.296532	0.439107	0.337087	0.42212	0.407613	0.409143	0.336082	0.399206	0.345175	0.414652	0.36985	0.377856	0.464336	0.384814	0.327184	0.394027	0.359683	0.326676	0.274937	0.326507	0.357587	0.248815	0.330279	0.368338	0.329731	0.296329
ICGV14232	0.310769	0.265252	0.25208	0.266863	0.311732	0.308296	0.34039	0.451214	0.373652	0.369514	0.306682	0.34471	0.310532	0.36959	0.404336	0.324478	0.310833	0.317964	0.375963	0.276241	0.312595	0.295596	0.299171	0.266099	0.416248	0.300604	0.393884	0.335853	0.393255	0.300061	0.351949	0.376541	0.345161	0.367654	0.32034	0.37863	0.369034	0.333991	0.327226	0.288178	0.304192	0.335157	0.362896	0.380792	0.33718	0.296765	0.372603	0.346863	0.373821
ICGV05057	0.332208	0.232536	0.271483	0.256701	0.323908	0.280834	0.330632	0.41119	0.366653	0.338045	0.324952	0.344015	0.32341	0.348637	0.368462	0.319402	0.30595	0.32041	0.357885	0.270266	0.308859	0.288288	0.277346	0.232707	0.397988	0.290779	0.418598	0.361223	0.413865	0.289212	0.328526	0.358965	0.323758	0.362856	0.297964	0.366007	0.323287	0.321313	0.289711	0.253982	0.279327	0.350094	0.334593	0.355955	0.344479	0.288397	0.351025	0.316265	0.35911
ICGV92054	0.40363	0.338595	0.374745	0.360092	0.403799	0.356893	0.307924	0.384998	0.314802	0.368106	0.378835	0.356456	0.403769	0.38555	0.312184	0.331757	0.332253	0.290272	0.386843	0.35953	0.334095	0.293138	0.38556	0.339864	0.393145	0.366871	0.436431	0.340287	0.435274	0.367007	0.321212	0.362851	0.322886	0.344231	0.315112	0.374781	0.311736	0.340651	0.32731	0.362951	0.281826	0.369179	0.348067	0.376326	0.299421	0.366659	0.363838	0.367855	0.324774
ICGV15094	0.351792	0.264308	0.354175	0.293114	0.346476	0.276872	0.249594	0.410775	0.418177	0.270745	0.349897	0.250533	0.346877	0.280129	0.394415	0.217888	0.185058	0.31335	0.290846	0.255229	0.188601	0.274391	0.275732	0.264176	0.405151	0.253561	0.463617	0.390448	0.450138	0.252662	0.350525	0.298079	0.322178	0.39121	0.297176	0.388943	0.268686	0.245502	0.329522	0.328479	0.323543	0.381278	0.259551	0.284626	0.319495	0.251046	0.284021	0.264365	0.373502
ICGV98184	0.291106	0.159359	0.270209	0.216799	0.283949	0.299047	0.33687	0.455653	0.39751	0.274346	0.331178	0.301996	0.284625	0.261069	0.416084	0.303312	0.27565	0.333555	0.273591	0.167811	0.282465	0.328491	0.184196	0.160521	0.426611	0.187678	0.449088	0.385607	0.442971	0.186111	0.337514	0.283221	0.372922	0.393188	0.252251	0.381899	0.34705	0.304174	0.320606	0.246106	0.326841	0.355681	0.33292	0.276027	0.357669	0.176523	0.273966	0.213214	0.383758
ICGV86699	0.303702	0.295414	0.350624	0.287202	0.301912	0.302272	0.364025	0.438658	0.420313	0.345092	0.170972	0.314754	0.302164	0.341837	0.460513	0.301843	0.314076	0.275545	0.350697	0.328586	0.318294	0.318757	0.31718	0.295087	0.445499	0.337538	0.42724	0.407509	0.414148	0.335426	0.39926	0.345464	0.418468	0.376558	0.377879	0.465489	0.389739	0.330392	0.398473	0.360395	0.330045	0.27552	0.330036	0.357589	0.251106	0.330387	0.368878	0.329636	0.302949
ICGV01491	0.413017	0.356588	0.307157	0.380195	0.414848	0.41142	0.353364	0.441738	0.264188	0.449991	0.391873	0.39012	0.415472	0.435966	0.367644	0.397906	0.405963	0.384172	0.433147	0.369435	0.405909	0.387147	0.37002	0.356534	0.407966	0.379273	0.407416	0.286519	0.409361	0.378808	0.327178	0.423096	0.286936	0.390722	0.323395	0.287646	0.312081	0.415482	0.279182	0.301347	0.339065	0.402784	0.414058	0.437458	0.402832	0.378077	0.413495	0.433498	0.438014
ICGV5155	0.357452	0.252054	0.338	0.286109	0.351692	0.302124	0.313076	0.427403	0.427462	0.315331	0.365763	0.265584	0.352006	0.300368	0.382541	0.257779	0.233887	0.321749	0.315589	0.250801	0.235679	0.307003	0.261607	0.253147	0.429803	0.252999	0.468168	0.387348	0.466193	0.250752	0.347017	0.319661	0.348725	0.391767	0.305161	0.382272	0.317616	0.258066	0.346868	0.316826	0.353772	0.392253	0.288546	0.312534	0.33969	0.246609	0.312898	0.280363	0.38826
ICGV03042	0.314143	0.177666	0.282412	0.239704	0.308155	0.316541	0.35344	0.452818	0.405602	0.293287	0.350689	0.316502	0.308587	0.279575	0.420119	0.320932	0.294265	0.352092	0.291457	0.189791	0.301288	0.34416	0.209607	0.179466	0.431472	0.215487	0.456339	0.392431	0.449847	0.213182	0.345297	0.298542	0.383412	0.404041	0.268433	0.392116	0.352587	0.322894	0.329035	0.261557	0.341674	0.373859	0.349571	0.289816	0.374035	0.203205	0.294216	0.231782	0.39069
[truncated: 50 more columns]
