# Supplementary material for: Assessment of the genetic diversity and population structure of groundnut germplasm collections using phenotypic traits and SNP markers: Implications for drought tolerance breeding
Source: PLoS One. 2021 Nov 17;16(11):e0259883. doi: 10.1371/journal.pone.0259883 (PMC8598071; doi:10.1371/journal.pone.0259883)
Supplement: S6 Table — (CSV) [file pone.0259883.s006.csv]

	S6 Table. Phenotypic distance matrix among 99 groundnut genotypes using gower�s distance matrix.
	1	2	3	4	5	6	7	8	9	10	11	12	13	14	15	16	17	18	19	20	21	22	23	24	25	26	27	28	29	30	31	32	33	34	35	36	37	38	39	40	41	42	43	44	45	46	47	48	49
1	0	0.214995597	0.07587749	0.186541846	0.157824365	0.174730142	0.167885783	0.222418936	0.268889687	0.213395436	0.232496098	0.318004013	0.147669077	0.161031894	0.110468816	0.261345142	0.107718694	0.165816439	0.169614415	0.18693108	0.203340277	0.155231155	0.25287092	0.256330442	0.126865286	0.246793553	0.201217687	0.265984677	0.176305829	0.211918795	0.209256397	0.127251539	0.173716181	0.267183526	0.148149707	0.23207232	0.218161437	0.26529662	0.326174891	0.248048798	0.138960005	0.126887533	0.108808841	0.155674171	0.15797035	0.172224631	0.139985823	0.211798206	0.137018276
2	0.214995597	0	0.237915188	0.244506972	0.278581225	0.183399814	0.141419187	0.164386059	0.221178893	0.187378353	0.202490022	0.266139722	0.234722331	0.188578304	0.228181839	0.235932336	0.252148955	0.162248048	0.238607333	0.214902886	0.162320113	0.158808535	0.242663134	0.168352777	0.239728826	0.217432377	0.252719695	0.17684154	0.181784158	0.178846556	0.227888437	0.197988677	0.233869549	0.154726605	0.180150438	0.151475722	0.274033275	0.192818545	0.240152209	0.180636683	0.211822668	0.213675827	0.210430621	0.184793489	0.242649104	0.175735771	0.225334377	0.145414006	0.208873907
3	0.07587749	0.237915188	0	0.160590799	0.177362501	0.20172658	0.186808332	0.248007164	0.240805618	0.223780325	0.209495499	0.300944163	0.14723023	0.188235292	0.142426845	0.24948613	0.110228159	0.182807627	0.162535459	0.212657948	0.177059398	0.162081497	0.203741934	0.281224726	0.119067414	0.225618223	0.173056058	0.256795745	0.199421246	0.216637857	0.20336866	0.114628048	0.181262833	0.248993958	0.191357931	0.224416001	0.231511713	0.288449747	0.349328018	0.263130796	0.15114494	0.134649961	0.132511447	0.14560116	0.194556943	0.165923743	0.139187828	0.240491595	0.124275536
4	0.186541846	0.244506972	0.160590799	0	0.145478694	0.125256207	0.196213154	0.259520031	0.254148145	0.232762961	0.204991187	0.29224258	0.074570352	0.239097232	0.167987132	0.227473766	0.209309538	0.197025928	0.169226598	0.23375828	0.161212883	0.197730799	0.200027927	0.249172349	0.149719151	0.262462335	0.242033318	0.266621825	0.201745547	0.226542295	0.26798678	0.13880928	0.180674629	0.232746436	0.203615757	0.23093636	0.268522394	0.320095095	0.348494768	0.266289214	0.22277633	0.182782754	0.13745695	0.174479416	0.2261736	0.146373976	0.207846262	0.296965615	0.148023757
5	0.157824365	0.278581225	0.177362501	0.145478694	0	0.174627612	0.19561616	0.283287611	0.326623827	0.283767393	0.215332733	0.309695714	0.089937142	0.254799531	0.114819823	0.219589545	0.228159322	0.230013965	0.17290135	0.218577243	0.240422602	0.272676801	0.217191174	0.272804656	0.135967517	0.338978731	0.254126848	0.278352312	0.297348212	0.259805338	0.313526728	0.141202941	0.134610197	0.243697483	0.211455453	0.281784527	0.278690524	0.323994127	0.329285406	0.294744925	0.235285236	0.158170273	0.098994965	0.185565601	0.193958259	0.201921137	0.221355197	0.32115736	0.208315941
6	0.174730142	0.183399814	0.20172658	0.125256207	0.174627612	0	0.122747736	0.175776739	0.27510259	0.219671685	0.198948514	0.282183651	0.127375378	0.175373475	0.184762194	0.193424463	0.248491523	0.16427891	0.187620664	0.2003755	0.195836819	0.183537733	0.260369078	0.153517838	0.221366193	0.281127714	0.287576212	0.206725775	0.2465477	0.203271227	0.311177156	0.156552733	0.1801699	0.206831287	0.151155089	0.180139973	0.326210224	0.241908053	0.286369971	0.191067343	0.219499164	0.181863234	0.152906297	0.195903123	0.247995556	0.138915748	0.210402711	0.199347273	0.205293021
7	0.167885783	0.141419187	0.186808332	0.196213154	0.19561616	0.122747736	0	0.138671721	0.19058229	0.154199804	0.130981624	0.21316799	0.175164384	0.160183944	0.168363338	0.174957833	0.218569384	0.142762053	0.207750008	0.19110129	0.237380338	0.171678328	0.215669485	0.168750836	0.171584715	0.198409244	0.223206258	0.138929972	0.212101846	0.139782947	0.278399289	0.130294966	0.116654395	0.20266395	0.12313033	0.14850267	0.273877217	0.167269769	0.193310221	0.122482254	0.202442657	0.131058925	0.139732251	0.129601046	0.196336479	0.125443531	0.190211498	0.149318442	0.171385551
8	0.222418936	0.164386059	0.248007164	0.259520031	0.283287611	0.175776739	0.138671721	0	0.132884367	0.092071988	0.146575005	0.126341399	0.252287337	0.136558931	0.252930732	0.257035926	0.229416163	0.132680041	0.292020011	0.190556625	0.265355118	0.169045867	0.253085799	0.254078206	0.252195673	0.1648129	0.157603565	0.111549968	0.174989806	0.091726505	0.209917645	0.184334335	0.191354321	0.211278656	0.177340949	0.194269995	0.281984345	0.187999747	0.154771923	0.082804183	0.155919083	0.179704883	0.234331006	0.15062099	0.183046578	0.167663983	0.197497085	0.159516658	0.189132663
9	0.268889687	0.221178893	0.240805618	0.254148145	0.326623827	0.27510259	0.19058229	0.132884367	0	0.162858005	0.188481835	0.181918193	0.279233585	0.193979428	0.268730545	0.270835899	0.253896386	0.201944192	0.304847775	0.254248315	0.258976111	0.217963312	0.221601019	0.284284992	0.255652667	0.070727216	0.130215605	0.151630249	0.175314452	0.146509232	0.176227885	0.220184521	0.21011397	0.23243629	0.241735693	0.232909453	0.25989832	0.208170244	0.165770935	0.15377996	0.207407889	0.211666225	0.275919535	0.184549751	0.204628287	0.234218065	0.259629695	0.205660616	0.215940272
10	0.213395436	0.187378353	0.223780325	0.232762961	0.283767393	0.219671685	0.154199804	0.092071988	0.162858005	0	0.148788897	0.162825334	0.230524544	0.140122673	0.25212672	0.267676994	0.187151221	0.157432081	0.269873013	0.191085786	0.223673016	0.13206679	0.226032941	0.275012413	0.195484558	0.166112456	0.139834313	0.148488715	0.126210784	0.071823134	0.168325133	0.163112501	0.199086689	0.248697224	0.226861424	0.226084007	0.235739606	0.157345526	0.175508738	0.125478686	0.146972963	0.152394072	0.196304462	0.138603965	0.169764799	0.155216327	0.164167871	0.166912436	0.133697216
11	0.232496098	0.202490022	0.209495499	0.204991187	0.215332733	0.198948514	0.130981624	0.146575005	0.188481835	0.148788897	0	0.147935948	0.195387015	0.161442716	0.194777461	0.1769054	0.22602862	0.206432829	0.196157613	0.167828799	0.257324366	0.182892794	0.168091654	0.230190219	0.168547919	0.186370317	0.174750807	0.116801792	0.19256027	0.135456138	0.227271297	0.141860935	0.141252329	0.15895971	0.147197325	0.237763305	0.23046421	0.171356755	0.208386232	0.141419858	0.190642004	0.130428089	0.18378436	0.100322753	0.188136423	0.188819592	0.179634305	0.215433415	0.146891606
12	0.318004013	0.266139722	0.300944163	0.29224258	0.309695714	0.282183651	0.21316799	0.126341399	0.181918193	0.162825334	0.147935948	0	0.27384414	0.18139719	0.280285376	0.233856528	0.301417606	0.191945947	0.307755457	0.210273092	0.351518841	0.230624943	0.263877985	0.333998918	0.260034082	0.217598715	0.196941092	0.129725419	0.268019421	0.138079174	0.285657234	0.228024229	0.214447828	0.227565221	0.251052117	0.307859724	0.312978125	0.192908361	0.171334599	0.147184486	0.238962494	0.209209796	0.283805215	0.183479709	0.242641877	0.185897415	0.228719766	0.231147788	0.234017944
13	0.147669077	0.234722331	0.14723023	0.074570352	0.089937142	0.127375378	0.175164384	0.252287337	0.279233585	0.230524544	0.195387015	0.27384414	0	0.212283851	0.104946463	0.222442815	0.192035153	0.192738906	0.142275205	0.204253075	0.165103149	0.202994509	0.201632997	0.232103973	0.120160582	0.284822328	0.234972577	0.252400926	0.241279401	0.207221858	0.266136971	0.107641521	0.154380565	0.243718516	0.185609216	0.248741998	0.255065559	0.288319422	0.335343742	0.261702396	0.198044526	0.136124786	0.08933853	0.145287507	0.189838311	0.13887803	0.168096016	0.272816395	0.150837618
14	0.161031894	0.188578304	0.188235292	0.239097232	0.254799531	0.175373475	0.160183944	0.136558931	0.193979428	0.140122673	0.161442716	0.18139719	0.212283851	0	0.173304181	0.196467725	0.1717252	0.108262418	0.232775666	0.111074684	0.2535171	0.114257307	0.282727267	0.25913121	0.213534657	0.172793734	0.184115426	0.160705354	0.190834118	0.135206258	0.212330794	0.158945618	0.137572694	0.203702745	0.153148242	0.253814809	0.277456121	0.155215247	0.239711188	0.166757945	0.098684102	0.105692224	0.218777441	0.109729493	0.138367305	0.134259599	0.106603473	0.138181092	0.121290899
15	0.110468816	0.228181839	0.142426845	0.167987132	0.114819823	0.184762194	0.168363338	0.252930732	0.268730545	0.25212672	0.194777461	0.280285376	0.104946463	0.173304181	0	0.21594283	0.181790225	0.193344883	0.124749128	0.187499811	0.230167025	0.221564117	0.230843415	0.252200677	0.079560409	0.270374126	0.237892878	0.23554337	0.250542098	0.220450471	0.254047698	0.121407303	0.134823551	0.234944912	0.156084529	0.268466938	0.246316914	0.262502791	0.330792385	0.261519558	0.187083503	0.127235316	0.088514538	0.145330419	0.124591415	0.165336626	0.172660882	0.245646379	0.155402484
16	0.261345142	0.235932336	0.24948613	0.227473766	0.219589545	0.193424463	0.174957833	0.257035926	0.270835899	0.267676994	0.1769054	0.233856528	0.222442815	0.196467725	0.21594283	0	0.324969599	0.230649731	0.206247193	0.214726003	0.274658456	0.215877016	0.209093596	0.220541514	0.229639461	0.256911125	0.271755845	0.194430429	0.301459581	0.228499459	0.346860199	0.171933257	0.157065439	0.118079026	0.206490526	0.261653916	0.304563165	0.200636221	0.260938838	0.2435149	0.284886908	0.187409347	0.226329457	0.205536356	0.284700185	0.185044303	0.245240838	0.227441859	0.245601577
17	0.107718694	0.252148955	0.110228159	0.209309538	0.228159322	0.248491523	0.218569384	0.229416163	0.253896386	0.187151221	0.22602862	0.301417606	0.192035153	0.1717252	0.181790225	0.324969599	0	0.187513147	0.231421463	0.18166529	0.207153361	0.16596675	0.263555701	0.3350318	0.166918726	0.24224896	0.165663849	0.28237793	0.143273614	0.204092129	0.154024275	0.162638701	0.203493433	0.308068395	0.193944176	0.238070075	0.222652298	0.292033195	0.344525827	0.257456704	0.132079635	0.138939825	0.174710553	0.153935322	0.161707173	0.193800962	0.124263058	0.256297648	0.104532066
18	0.165816439	0.162248048	0.182807627	0.197025928	0.230013965	0.16427891	0.142762053	0.132680041	0.201944192	0.157432081	0.206432829	0.191945947	0.192738906	0.108262418	0.193344883	0.230649731	0.187513147	0	0.264594052	0.144215943	0.214342921	0.129137393	0.274260819	0.275707737	0.203456878	0.203970846	0.225314594	0.180605698	0.202638206	0.146413785	0.236830413	0.129584752	0.141943822	0.216889488	0.153296153	0.19477664	0.296997423	0.210628338	0.251610866	0.160236833	0.127995065	0.1334009	0.195978924	0.14086196	0.165886433	0.081570821	0.130467615	0.171423474	0.132498428
19	0.169614415	0.238607333	0.162535459	0.169226598	0.17290135	0.187620664	0.207750008	0.292020011	0.304847775	0.269873013	0.196157613	0.307755457	0.142275205	0.232775666	0.124749128	0.206247193	0.231421463	0.264594052	0	0.246936981	0.208881715	0.205567732	0.235285446	0.238130523	0.133651002	0.256404152	0.240761323	0.240472456	0.235492929	0.264866751	0.247743875	0.182204937	0.229302006	0.238846431	0.232785326	0.273008421	0.22826922	0.270375049	0.357255351	0.30167731	0.230162314	0.188420401	0.123361199	0.163554366	0.226193462	0.21423184	0.210175449	0.252435337	0.194249691
20	0.18693108	0.214902886	0.212657948	0.23375828	0.218577243	0.2003755	0.19110129	0.190556625	0.254248315	0.191085786	0.167828799	0.210273092	0.204253075	0.111074684	0.187499811	0.214726003	0.18166529	0.144215943	0.246936981	0	0.279891616	0.156395536	0.286358652	0.295991388	0.220502088	0.226785385	0.197151426	0.215577164	0.194366434	0.144724329	0.257521088	0.143543722	0.133595402	0.189652358	0.152762028	0.293980571	0.270748284	0.18680064	0.260195069	0.199548867	0.125335318	0.106307026	0.208073023	0.155300925	0.200758283	0.173953393	0.127480383	0.199731427	0.14876577
21	0.203340277	0.162320113	0.177059398	0.161212883	0.240422602	0.195836819	0.237380338	0.265355118	0.258976111	0.223673016	0.257324366	0.351518841	0.165103149	0.2535171	0.230167025	0.274658456	0.207153361	0.214342921	0.208881715	0.279891616	0	0.174327792	0.191458283	0.215836673	0.205660018	0.253183259	0.248813979	0.268752318	0.178244352	0.258577848	0.174121913	0.176690962	0.268489272	0.205850334	0.241837744	0.155453265	0.2385307	0.289399476	0.364532437	0.295586121	0.221287498	0.223723792	0.18750704	0.228372259	0.25931459	0.203523573	0.210971327	0.231269314	0.190467127
22	0.155231155	0.158808535	0.162081497	0.197730799	0.272676801	0.183537733	0.171678328	0.169045867	0.217963312	0.13206679	0.182892794	0.230624943	0.202994509	0.114257307	0.221564117	0.215877016	0.16596675	0.129137393	0.205567732	0.156395536	0.174327792	0	0.231737894	0.273008601	0.194375453	0.19100266	0.185697281	0.194831549	0.128019493	0.155611161	0.161938511	0.14286943	0.192689752	0.173463598	0.196681558	0.225617822	0.197101616	0.205182057	0.268061115	0.192129426	0.128951924	0.145270569	0.204165602	0.158953051	0.212195097	0.113280821	0.106464913	0.150382802	0.127888537
23	0.25287092	0.242663134	0.203741934	0.200027927	0.217191174	0.260369078	0.215669485	0.253085799	0.221601019	0.226032941	0.168091654	0.263877985	0.201632997	0.282727267	0.230843415	0.209093596	0.263555701	0.274260819	0.235285446	0.286358652	0.191458283	0.231737894	0	0.260566641	0.177613826	0.213235425	0.204797762	0.179875147	0.197262131	0.222333508	0.199228984	0.156777345	0.202460156	0.170005471	0.264408271	0.226137796	0.127868903	0.234885596	0.239688247	0.247195955	0.275872358	0.196459076	0.201620873	0.20346027	0.253127088	0.231382542	0.250524188	0.233174486	0.211485447
24	0.256330442	0.168352777	0.281224726	0.249172349	0.272804656	0.153517838	0.168750836	0.254078206	0.284284992	0.275012413	0.230190219	0.333998918	0.232103973	0.25913121	0.252200677	0.220541514	0.3350318	0.275707737	0.238130523	0.295991388	0.215836673	0.273008601	0.260566641	0	0.289996221	0.281999953	0.333738849	0.230401642	0.284162096	0.269213553	0.338614081	0.249323826	0.252561992	0.238912875	0.180425956	0.1716877	0.334858103	0.222319166	0.29851915	0.236996167	0.321296563	0.273919599	0.229092633	0.260799968	0.308573522	0.243268962	0.309065404	0.202451675	0.286111347
25	0.126865286	0.239728826	0.119067414	0.149719151	0.135967517	0.221366193	0.171584715	0.252195673	0.255652667	0.195484558	0.168547919	0.260034082	0.120160582	0.213534657	0.079560409	0.229639461	0.166918726	0.203456878	0.133651002	0.220502088	0.205660018	0.194375453	0.177613826	0.289996221	0	0.256561721	0.211665844	0.236659322	0.211550181	0.192862626	0.215055782	0.102452575	0.173102321	0.23801235	0.203183407	0.259579592	0.208714755	0.267133974	0.311561231	0.253647136	0.198529107	0.129848826	0.068459896	0.134361995	0.14084993	0.167566188	0.17088915	0.268460009	0.13642589
26	0.246793553	0.217432377	0.225618223	0.262462335	0.338978731	0.281127714	0.198409244	0.1648129	0.070727216	0.166112456	0.186370317	0.217598715	0.284822328	0.172793734	0.270374126	0.256911125	0.24224896	0.203970846	0.256404152	0.226785385	0.253183259	0.19100266	0.213235425	0.281999953	0.256561721	0	0.154947729	0.134878582	0.140043636	0.158357731	0.166933425	0.21731818	0.215636816	0.222249669	0.256560414	0.235681403	0.223979505	0.177200359	0.204899734	0.16535488	0.193463048	0.190031279	0.28087121	0.171486085	0.235783054	0.238665883	0.229683817	0.153955634	0.187739581
27	0.201217687	0.252719695	0.173056058	0.242033318	0.254126848	0.287576212	0.223206258	0.157603565	0.130215605	0.139834313	0.174750807	0.196941092	0.234972577	0.184115426	0.237892878	0.271755845	0.165663849	0.225314594	0.240761323	0.197151426	0.248813979	0.185697281	0.204797762	0.333738849	0.211665844	0.154947729	0	0.202354071	0.143845863	0.122604841	0.144572198	0.163706719	0.188297517	0.236013692	0.246911096	0.258604812	0.175989777	0.229469051	0.191690067	0.178430402	0.15971151	0.15038079	0.230168923	0.154801518	0.187264888	0.242304961	0.198625667	0.235526101	0.182122925
28	0.265984677	0.17684154	0.256795745	0.266621825	0.278352312	0.206725775	0.138929972	0.111549968	0.151630249	0.148488715	0.116801792	0.129725419	0.252400926	0.160705354	0.23554337	0.194430429	0.28237793	0.180605698	0.240472456	0.215577164	0.268752318	0.194831549	0.179875147	0.230401642	0.236659322	0.134878582	0.202354071	0	0.189038104	0.142545958	0.218263842	0.19532859	0.173666368	0.157051831	0.201114755	0.19409401	0.234681119	0.113745784	0.157433685	0.108133727	0.219761197	0.170346081	0.241254941	0.152765113	0.219049708	0.185121858	0.218105506	0.120455425	0.211582354
29	0.176305829	0.181784158	0.199421246	0.201745547	0.297348212	0.2465477	0.212101846	0.174989806	0.175314452	0.126210784	0.19256027	0.268019421	0.241279401	0.190834118	0.250542098	0.301459581	0.143273614	0.202638206	0.235492929	0.194366434	0.178244352	0.128019493	0.197262131	0.284162096	0.211550181	0.140043636	0.143845863	0.189038104	0	0.165806816	0.090001353	0.19781442	0.243623315	0.228515128	0.216245662	0.209733851	0.159970845	0.189812046	0.253036623	0.201507502	0.176972282	0.189240401	0.210642401	0.16996369	0.210714329	0.210851831	0.188066245	0.171826301	0.145220798
30	0.211918795	0.178846556	0.216637857	0.226542295	0.259805338	0.203271227	0.139782947	0.091726505	0.146509232	0.071823134	0.135456138	0.138079174	0.207221858	0.135206258	0.220450471	0.228499459	0.204092129	0.146413785	0.264866751	0.144724329	0.258577848	0.155611161	0.222333508	0.269213553	0.192862626	0.158357731	0.122604841	0.142545958	0.165806816	0	0.210676947	0.124434827	0.165726936	0.204901602	0.206964434	0.230497377	0.234954872	0.144516966	0.140433698	0.073082252	0.154633139	0.128520859	0.186810659	0.131028072	0.180103628	0.154070243	0.168733041	0.166924399	0.161419406
31	0.209256397	0.227888437	0.20336866	0.26798678	0.313526728	0.311177156	0.278399289	0.209917645	0.176227885	0.168325133	0.227271297	0.285657234	0.266136971	0.212330794	0.254047698	0.346860199	0.154024275	0.236830413	0.247743875	0.257521088	0.174121913	0.161938511	0.199228984	0.338614081	0.215055782	0.166933425	0.144572198	0.218263842	0.090001353	0.210676947	0	0.226336477	0.289023933	0.264232248	0.270781583	0.238681409	0.142243767	0.237320913	0.269618862	0.253529647	0.171026798	0.220758554	0.235044826	0.205171769	0.178434219	0.262984512	0.201400873	0.213326522	0.184941703
32	0.127251539	0.197988677	0.114628048	0.13880928	0.141202941	0.156552733	0.130294966	0.184334335	0.220184521	0.163112501	0.141860935	0.228024229	0.107641521	0.158945618	0.121407303	0.171933257	0.162638701	0.129584752	0.182204937	0.143543722	0.176690962	0.14286943	0.156777345	0.249323826	0.102452575	0.21731818	0.163706719	0.19532859	0.19781442	0.124434827	0.226336477	0	0.103151217	0.165361337	0.158066368	0.221881007	0.193120777	0.224212248	0.243655511	0.185356897	0.151047945	0.068414859	0.101456161	0.123230453	0.172972652	0.112414172	0.132380703	0.207009493	0.118001462
33	0.173716181	0.233869549	0.181262833	0.180674629	0.134610197	0.1801699	0.116654395	0.191354321	0.21011397	0.199086689	0.141252329	0.214447828	0.154380565	0.137572694	0.134823551	0.157065439	0.203493433	0.141943822	0.229302006	0.133595402	0.268489272	0.192689752	0.202460156	0.252561992	0.173102321	0.215636816	0.188297517	0.173666368	0.243623315	0.165726936	0.289023933	0.103151217	0	0.17922065	0.144062843	0.251945719	0.262550827	0.22100356	0.226685966	0.190414845	0.148326201	0.078015406	0.175389662	0.117976698	0.147278935	0.144816715	0.136755791	0.225106832	0.13124648
34	0.267183526	0.154726605	0.248993958	0.232746436	0.243697483	0.206831287	0.20266395	0.211278656	0.23243629	0.248697224	0.15895971	0.227565221	0.243718516	0.203702745	0.234944912	0.118079026	0.308068395	0.216889488	0.238846431	0.189652358	0.205850334	0.173463598	0.170005471	0.238912875	0.23801235	0.222249669	0.236013692	0.157051831	0.228515128	0.204901602	0.264232248	0.165361337	0.17922065	0	0.187777086	0.23811042	0.242078557	0.191977775	0.251541414	0.21914765	0.251743344	0.194645911	0.245539242	0.203460295	0.283341559	0.199912878	0.241874414	0.193781419	0.238239001
35	0.148149707	0.180150438	0.191357931	0.203615757	0.211455453	0.151155089	0.12313033	0.177340949	0.241735693	0.226861424	0.147197325	0.251052117	0.185609216	0.153148242	0.156084529	0.206490526	0.193944176	0.153296153	0.232785326	0.152762028	0.241837744	0.196681558	0.264408271	0.180425956	0.203183407	0.256560414	0.246911096	0.201114755	0.216245662	0.206964434	0.270781583	0.158066368	0.144062843	0.187777086	0	0.195994303	0.293051523	0.224203837	0.294505194	0.196211368	0.179725698	0.143323291	0.180361316	0.139807928	0.186119347	0.175976141	0.187340958	0.228105136	0.157162571
36	0.23207232	0.151475722	0.224416001	0.23093636	0.281784527	0.180139973	0.14850267	0.194269995	0.232909453	0.226084007	0.237763305	0.307859724	0.248741998	0.253814809	0.268466938	0.261653916	0.238070075	0.19477664	0.273008421	0.293980571	0.155453265	0.225617822	0.226137796	0.1716877	0.259579592	0.235681403	0.258604812	0.19409401	0.209733851	0.230497377	0.238681409	0.221881007	0.251945719	0.23811042	0.195994303	0	0.290791745	0.256804151	0.284880826	0.178080922	0.258539977	0.24754494	0.230927152	0.234953963	0.263813814	0.210595357	0.253322041	0.172812357	0.240658539
37	0.218161437	0.274033275	0.231511713	0.268522394	0.278690524	0.326210224	0.273877217	0.281984345	0.25989832	0.235739606	0.23046421	0.312978125	0.255065559	0.277456121	0.246316914	0.304563165	0.222652298	0.296997423	0.22826922	0.270748284	0.2385307	0.197101616	0.127868903	0.334858103	0.208714755	0.223979505	0.175989777	0.234681119	0.159970845	0.234954872	0.142243767	0.193120777	0.262550827	0.242078557	0.293051523	0.290791745	0	0.247327135	0.2776311	0.279351667	0.252709399	0.204316664	0.229042286	0.239447994	0.262621493	0.269213224	0.240502525	0.227277979	0.22062824
38	0.26529662	0.192818545	0.288449747	0.320095095	0.323994127	0.241908053	0.167269769	0.187999747	0.208170244	0.157345526	0.171356755	0.192908361	0.288319422	0.155215247	0.262502791	0.200636221	0.292033195	0.210628338	0.270375049	0.18680064	0.289399476	0.205182057	0.234885596	0.222319166	0.267133974	0.177200359	0.229469051	0.113745784	0.189812046	0.144516966	0.237320913	0.224212248	0.22100356	0.191977775	0.224203837	0.256804151	0.247327135	0	0.153147408	0.159264725	0.25389935	0.190311649	0.249464986	0.195345667	0.266240357	0.21482848	0.236836434	0.124886337	0.241873331
39	0.326174891	0.240152209	0.349328018	0.348494768	0.329285406	0.286369971	0.193310221	0.154771923	0.165770935	0.175508738	0.208386232	0.171334599	0.335343742	0.239711188	0.330792385	0.260938838	0.344525827	0.251610866	0.357255351	0.260195069	0.364532437	0.268061115	0.239688247	0.29851915	0.311561231	0.204899734	0.191690067	0.157433685	0.253036623	0.140433698	0.269618862	0.243655511	0.226685966	0.251541414	0.294505194	0.284880826	0.2776311	0.153147408	0	0.12659571	0.283532335	0.227837744	0.298625297	0.243999921	0.272888554	0.266633162	0.29828159	0.21663249	0.301853105
40	0.248048798	0.180636683	0.263130796	0.266289214	0.294744925	0.191067343	0.122482254	0.082804183	0.15377996	0.125478686	0.141419858	0.147184486	0.261702396	0.166757945	0.261519558	0.2435149	0.257456704	0.160236833	0.30167731	0.199548867	0.295586121	0.192129426	0.247195955	0.236996167	0.253647136	0.16535488	0.178430402	0.108133727	0.201507502	0.073082252	0.253529647	0.185356897	0.190414845	0.21914765	0.196211368	0.178080922	0.279351667	0.159264725	0.12659571	0	0.207914207	0.175932583	0.236126404	0.176118875	0.219208169	0.188613462	0.219190885	0.159497659	0.215655883
41	0.138960005	0.211822668	0.15114494	0.22277633	0.235285236	0.219499164	0.202442657	0.155919083	0.207407889	0.146972963	0.190642004	0.238962494	0.198044526	0.098684102	0.187083503	0.284886908	0.132079635	0.127995065	0.230162314	0.125335318	0.221287498	0.128951924	0.275872358	0.321296563	0.198529107	0.193463048	0.15971151	0.219761197	0.176972282	0.154633139	0.171026798	0.151047945	0.148326201	0.251743344	0.179725698	0.258539977	0.252709399	0.25389935	0.283532335	0.207914207	0	0.10460373	0.21104	0.121802421	0.100955505	0.174941559	0.069086801	0.2104375	0.099801881
42	0.126887533	0.213675827	0.134649961	0.182782754	0.158170273	0.181863234	0.131058925	0.179704883	0.211666225	0.152394072	0.130428089	0.209209796	0.136124786	0.105692224	0.127235316	0.187409347	0.138939825	0.1334009	0.188420401	0.106307026	0.223723792	0.145270569	0.196459076	0.273919599	0.129848826	0.190031279	0.15038079	0.170346081	0.189240401	0.128520859	0.220758554	0.068414859	0.078015406	0.194645911	0.143323291	0.24754494	0.204316664	0.190311649	0.227837744	0.175932583	0.10460373	0	0.139369115	0.092671817	0.139594076	0.139567047	0.090204103	0.193665726	0.086615654
43	0.108808841	0.210430621	0.132511447	0.13745695	0.098994965	0.152906297	0.139732251	0.234331006	0.275919535	0.196304462	0.18378436	0.283805215	0.08933853	0.218777441	0.088514538	0.226329457	0.174710553	0.195978924	0.123361199	0.208073023	0.18750704	0.204165602	0.201620873	0.229092633	0.068459896	0.28087121	0.230168923	0.241254941	0.210642401	0.186810659	0.235044826	0.101456161	0.175389662	0.245539242	0.180361316	0.230927152	0.229042286	0.249464986	0.298625297	0.236126404	0.21104	0.139369115	0	0.144244484	0.167737547	0.154317443	0.188984613	0.247385339	0.168055125
44	0.155674171	0.184793489	0.14560116	0.174479416	0.185565601	0.195903123	0.129601046	0.15062099	0.184549751	0.138603965	0.100322753	0.183479709	0.145287507	0.109729493	0.145330419	0.205536356	0.153935322	0.14086196	0.163554366	0.155300925	0.228372259	0.158953051	0.20346027	0.260799968	0.134361995	0.171486085	0.154801518	0.152765113	0.16996369	0.131028072	0.205171769	0.123230453	0.117976698	0.203460295	0.139807928	0.234953963	0.239447994	0.195345667	0.243999921	0.176118875	0.121802421	0.092671817	0.144244484	0	0.118977851	0.141144129	0.124248641	0.20351304	0.079735683
45	0.15797035	0.242649104	0.194556943	0.2261736	0.193958259	0.247995556	0.196336479	0.183046578	0.204628287	0.169764799	0.188136423	0.242641877	0.189838311	0.138367305	0.124591415	0.284700185	0.161707173	0.165886433	0.226193462	0.200758283	0.25931459	0.212195097	0.253127088	0.308573522	0.14084993	0.235783054	0.187264888	0.219049708	0.210714329	0.180103628	0.178434219	0.172972652	0.147278935	0.283341559	0.186119347	0.263813814	0.262621493	0.266240357	0.272888554	0.219208169	0.100955505	0.139594076	0.167737547	0.118977851	0	0.201162303	0.145913898	0.249291806	0.130242139
46	0.172224631	0.175735771	0.165923743	0.146373976	0.201921137	0.138915748	0.125443531	0.167663983	0.234218065	0.155216327	0.188819592	0.185897415	0.13887803	0.134259599	0.165336626	0.185044303	0.193800962	0.081570821	0.21423184	0.173953393	0.203523573	0.113280821	0.231382542	0.243268962	0.167566188	0.238665883	0.242304961	0.185121858	0.210851831	0.154070243	0.262984512	0.112414172	0.144816715	0.199912878	0.175976141	0.210595357	0.269213224	0.21482848	0.266633162	0.188613462	0.174941559	0.139567047	0.154317443	0.141144129	0.201162303	0	0.128509224	0.185240377	0.1185953
47	0.139985823	0.225334377	0.139187828	0.207846262	0.221355197	0.210402711	0.190211498	0.197497085	0.259629695	0.164167871	0.179634305	0.228719766	0.168096016	0.106603473	0.172660882	0.245240838	0.124263058	0.130467615	0.210175449	0.127480383	0.210971327	0.106464913	0.250524188	0.309065404	0.17088915	0.229683817	0.198625667	0.218105506	0.188066245	0.168733041	0.201400873	0.132380703	0.136755791	0.241874414	0.187340958	0.253322041	0.240502525	0.236836434	0.29828159	0.219190885	0.069086801	0.090204103	0.188984613	0.124248641	0.145913898	0.128509224	0	0.19970192	0.078277347
48	0.211798206	0.145414006	0.240491595	0.296965615	0.32115736	0.199347273	0.149318442	0.159516658	0.205660616	0.166912436	0.215433415	0.231147788	0.272816395	0.138181092	0.245646379	0.227441859	0.256297648	0.171423474	0.252435337	0.199731427	0.231269314	0.150382802	0.233174486	0.202451675	0.268460009	0.153955634	0.235526101	0.120455425	0.171826301	0.166924399	0.213326522	0.207009493	0.225106832	0.193781419	0.228105136	0.172812357	0.227277979	0.124886337	0.21663249	0.159497659	0.2104375	0.193665726	0.247385339	0.20351304	0.249291806	0.185240377	0.19970192	0	0.215315768
49	0.137018276	0.208873907	0.124275536	0.148023757	0.208315941	0.205293021	0.171385551	0.189132663	0.215940272	0.133697216	0.146891606	0.234017944	0.150837618	0.121290899	0.155402484	0.245601577	0.104532066	0.132498428	0.194249691	0.14876577	0.190467127	0.127888537	0.211485447	0.286111347	0.13642589	0.187739581	0.182122925	0.211582354	0.145220798	0.161419406	0.184941703	0.118001462	0.13124648	0.238239001	0.157162571	0.240658539	0.22062824	0.241873331	0.301853105	0.215655883	0.099801881	0.086615654	0.168055125	0.079735683	0.130242139	0.1185953	0.078277347	0.215315768	0
50	0.208883651	0.191696048	0.202583321	0.212542275	0.221877625	0.16958298	0.121690391	0.120630647	0.199369974	0.122219764	0.080817862	0.13779225	0.192026893	0.116855408	0.204333926	0.182952211	0.205747116	0.128321915	0.22521997	0.162633643	0.236201868	0.122414247	0.196025792	0.244435696	0.176475625	0.205395098	0.188318368	0.117731989	0.173068714	0.118887613	0.216161148	0.134954557	0.141333238	0.173197176	0.16714672	0.228467852	0.245496561	0.143943912	0.19152572	0.13164123	0.165233005	0.124459113	0.176279597	0.100167709	0.172234095	0.113816552	0.137260515	0.176561106	0.143065643
51	0.184937896	0.208320092	0.210804311	0.220172205	0.23426397	0.255550449	0.221689957	0.170342827	0.206972514	0.154651534	0.169235802	0.214401563	0.197034365	0.143215952	0.149301681	0.298073123	0.1595926	0.196528198	0.210009977	0.179206258	0.218342446	0.163079045	0.258432643	0.333493701	0.157524574	0.223023083	0.178162192	0.213848747	0.157139362	0.164430618	0.146965984	0.179639878	0.207327836	0.229927024	0.180514742	0.303600817	0.224447846	0.250369791	0.294292265	0.224445223	0.136729934	0.157658369	0.17971701	0.124945375	0.115001686	0.194020207	0.171601337	0.251161222	0.128250984
52	0.109795082	0.189960377	0.101747083	0.092833504	0.140954709	0.117242848	0.131715679	0.206097355	0.209896426	0.195009407	0.188065764	0.27185844	0.086798306	0.15163667	0.103876949	0.190184543	0.169007813	0.134261926	0.158344872	0.193952273	0.159055409	0.168110835	0.191594256	0.206703709	0.129070943	0.215615569	0.200424154	0.216755307	0.197994259	0.182064591	0.240757397	0.096211177	0.125936622	0.21447932	0.136856948	0.184690274	0.254365603	0.248511539	0.296917913	0.217515846	0.154848318	0.119500813	0.108721318	0.118659709	0.153602436	0.109566293	0.154543029	0.212631288	0.113306756
53	0.115527962	0.169434063	0.148151024	0.192398865	0.165018805	0.183927927	0.119700251	0.145948524	0.187560981	0.140091348	0.120495025	0.217806823	0.147637611	0.155025499	0.131302045	0.219933962	0.148856845	0.179365453	0.192324187	0.178583701	0.217381303	0.163412215	0.188234998	0.237566252	0.121846532	0.198434177	0.156552467	0.160187127	0.145406096	0.121531512	0.187361903	0.115477528	0.152874517	0.206069426	0.143864139	0.208456778	0.202734636	0.179902162	0.225112324	0.148361623	0.168446808	0.108841449	0.101683642	0.096662333	0.130650965	0.168003306	0.163138667	0.189795648	0.140919781
54	0.235159929	0.106867028	0.25798876	0.279881516	0.31395577	0.204591808	0.16143263	0.115817669	0.152491424	0.138234953	0.179713476	0.209438575	0.265614804	0.16541183	0.255437272	0.260359785	0.249787099	0.165875258	0.272181426	0.192567464	0.20672087	0.165571055	0.217329003	0.237860824	0.26217727	0.136338445	0.197161043	0.104248983	0.130538647	0.131535738	0.163425444	0.20140232	0.225056258	0.162980986	0.203980747	0.19324069	0.215422372	0.119912811	0.177546797	0.14755475	0.197283524	0.194675755	0.240183748	0.171994786	0.240346072	0.196388877	0.225165802	0.111271614	0.20493658
55	0.289398087	0.244826962	0.325992513	0.366405943	0.367670803	0.367958279	0.333230253	0.35420097	0.343212393	0.348831759	0.33791877	0.428215036	0.349112115	0.370045283	0.332437827	0.390617591	0.343201587	0.380223278	0.309724345	0.343677543	0.296771791	0.290445155	0.243369213	0.345776506	0.322910693	0.316095936	0.289406568	0.334392141	0.253193836	0.315101072	0.256696666	0.30942956	0.375398228	0.281902333	0.358301004	0.346813707	0.15352543	0.308440556	0.326444474	0.34053097	0.348785635	0.317726756	0.303119049	0.339159016	0.381254691	0.376078359	0.361774118	0.292392235	0.355258004
56	0.313426263	0.176518378	0.32924365	0.291315907	0.361088052	0.288336717	0.232218194	0.182007034	0.227465519	0.173151686	0.236259767	0.192368701	0.311157305	0.227530446	0.328984543	0.291315712	0.305553623	0.19979076	0.344663506	0.214795051	0.275623395	0.188198542	0.285001838	0.320912995	0.304424304	0.2052226	0.240694505	0.180616256	0.178483509	0.146533722	0.259670871	0.234998622	0.271701334	0.220323213	0.293556841	0.277780647	0.279228009	0.179454362	0.1944262	0.147056496	0.273019616	0.232034034	0.297653245	0.25019945	0.323689134	0.207134811	0.267772608	0.196068751	0.252841943
57	0.323535144	0.250375738	0.329328218	0.293307087	0.364621768	0.292061618	0.327974053	0.355964734	0.369591661	0.319151072	0.346175081	0.42635631	0.288713904	0.352265053	0.357366306	0.366618583	0.35359285	0.354493578	0.324676797	0.334229855	0.212443892	0.270047074	0.236871211	0.29985565	0.325848388	0.327605864	0.365425121	0.333858018	0.276600811	0.30033362	0.299092892	0.281315243	0.374811973	0.275809746	0.366191102	0.332597432	0.239254689	0.308627803	0.357535258	0.329159986	0.341212184	0.303595228	0.300592228	0.350003348	0.403443225	0.330034837	0.337387338	0.27912123	0.324110158
58	0.287959862	0.198889109	0.278435217	0.188002554	0.233781204	0.159211874	0.215947096	0.235044046	0.279606819	0.281300055	0.242403574	0.244216087	0.194420732	0.255375942	0.260419738	0.200088181	0.340941935	0.186818061	0.233896492	0.244990957	0.182863675	0.211394873	0.224497525	0.226779233	0.269998745	0.266563265	0.306476323	0.202279029	0.284062208	0.236222838	0.319779328	0.193489547	0.239763897	0.166262241	0.268079392	0.217410906	0.287954477	0.250574044	0.293145962	0.2315294	0.302065001	0.237928747	0.230623672	0.265975594	0.343945568	0.168927788	0.281754293	0.209140731	0.285794388
59	0.20088801	0.138643778	0.205924218	0.196246674	0.259904038	0.203616272	0.213704004	0.241678783	0.250953997	0.231097855	0.244812566	0.319841618	0.194498706	0.226626063	0.230250336	0.245191166	0.252627179	0.208492365	0.185250349	0.263122098	0.095420715	0.166716057	0.207099187	0.216209849	0.218000216	0.214330634	0.263673068	0.224544127	0.185603994	0.24761612	0.206962715	0.209927787	0.25828036	0.180513885	0.248658174	0.173853489	0.22924459	0.261435602	0.337364377	0.279906399	0.221401987	0.230589645	0.20428603	0.20696163	0.267707893	0.191315844	0.212139966	0.180266019	0.204526079
60	0.12283359	0.189661571	0.109959533	0.146119658	0.206545413	0.141405324	0.153345144	0.182648593	0.244411019	0.176479949	0.166842063	0.222146851	0.138905377	0.111521314	0.153012653	0.177495894	0.158751786	0.126262092	0.156769146	0.134759649	0.18251939	0.087627884	0.210417266	0.255554145	0.140519995	0.208463111	0.208122349	0.206754207	0.17691281	0.168491055	0.216408246	0.096594722	0.156342957	0.175080712	0.161434466	0.234203466	0.230507228	0.220861626	0.294534776	0.213914474	0.128690161	0.114631866	0.145670765	0.123454997	0.206130669	0.081406723	0.088617213	0.176225749	0.1029689
61	0.120138447	0.172929188	0.170734291	0.222834561	0.243080024	0.239729172	0.218746085	0.235605624	0.30671625	0.202378142	0.242450681	0.329999186	0.2197371	0.205849188	0.190568163	0.320733983	0.15125296	0.222731668	0.207763306	0.212839978	0.208963339	0.134387362	0.29011748	0.288781458	0.166837974	0.286587656	0.23767835	0.291387905	0.146594644	0.220381143	0.174991091	0.188667018	0.262865365	0.27390487	0.209468948	0.260476282	0.215909377	0.274928426	0.341947779	0.260236521	0.173860275	0.198849278	0.158269479	0.197193315	0.205576897	0.212776487	0.169175669	0.236304771	0.170738251
62	0.338670883	0.180382686	0.367733641	0.367237305	0.39469777	0.245330597	0.248847371	0.244532817	0.311239588	0.288297858	0.269181949	0.321394213	0.363697496	0.270609587	0.351857124	0.289524048	0.391880378	0.27767992	0.365853185	0.298151801	0.284802377	0.248116019	0.241259332	0.191853577	0.371109219	0.305679453	0.355699019	0.225120337	0.278656985	0.273469317	0.295878496	0.30660204	0.33302888	0.219528111	0.235914046	0.207156601	0.27955554	0.211346399	0.262328572	0.231908514	0.33027939	0.323872516	0.339405786	0.321974015	0.362948998	0.282329269	0.312408514	0.212647402	0.344867951
63	0.082841592	0.173057029	0.119546446	0.199987475	0.191632976	0.182534309	0.198066889	0.257281117	0.309199301	0.235216339	0.266690455	0.368887524	0.17751613	0.22733127	0.182403073	0.292261457	0.168505436	0.2130413	0.171492108	0.244625052	0.178306165	0.17224962	0.267552002	0.225304568	0.169589232	0.287103168	0.241145916	0.305108905	0.197122616	0.232234275	0.222556116	0.167619655	0.255042394	0.286062562	0.226220618	0.222505699	0.241747672	0.288649426	0.33391563	0.258807715	0.183169219	0.199043182	0.126558809	0.212067905	0.223863441	0.212623711	0.189258753	0.234920313	0.198069707
64	0.211780614	0.146341351	0.20658728	0.198380628	0.260226952	0.1615145	0.158905986	0.134913074	0.195164042	0.154054139	0.108975859	0.169852903	0.208275995	0.121280574	0.212150255	0.161272877	0.219312267	0.146661174	0.19072051	0.166375388	0.205983902	0.102653047	0.188603705	0.225213056	0.199812644	0.174574934	0.214748014	0.122590637	0.163165004	0.150229136	0.206009226	0.153088256	0.166738336	0.123472718	0.164937772	0.210853698	0.233288274	0.169729897	0.230410209	0.162347535	0.18104809	0.162875134	0.21373443	0.119973575	0.207898896	0.127874923	0.14687159	0.153703968	0.132687943
65	0.12584399	0.139153707	0.130214202	0.149914905	0.149429404	0.156528026	0.129834747	0.187637253	0.213515652	0.177755494	0.151788369	0.253765196	0.113715369	0.200276337	0.125077146	0.174624444	0.181043065	0.185735507	0.152868554	0.194591513	0.142694126	0.165073514	0.136793558	0.186045542	0.110766744	0.205465612	0.184905818	0.180037132	0.164711811	0.14885052	0.205731302	0.091012465	0.167082247	0.164145373	0.166736186	0.167748835	0.191182617	0.198443048	0.243599497	0.182228856	0.191377663	0.122629658	0.083226869	0.135425484	0.190002511	0.157561349	0.18205472	0.178751209	0.156320891
66	0.160892375	0.30544681	0.132190668	0.199291745	0.150434463	0.228079108	0.201597511	0.293655894	0.272737017	0.25869333	0.231527263	0.283011379	0.169214152	0.176878627	0.141683192	0.176035022	0.196473074	0.187849033	0.214494052	0.167881199	0.255497324	0.208008356	0.214571765	0.317944462	0.168667816	0.24762965	0.214377717	0.270514416	0.272618449	0.229930244	0.289680483	0.119656977	0.112026645	0.233922797	0.233722904	0.300080908	0.280118895	0.261883467	0.305681141	0.274549578	0.185121957	0.117051395	0.176462088	0.193770992	0.207860308	0.176322734	0.150489782	0.253769364	0.172011426
67	0.23353559	0.333677599	0.231733564	0.211622278	0.226942405	0.216379897	0.303927121	0.373849531	0.3970723	0.370887108	0.301833124	0.409000541	0.182988728	0.307664853	0.224593913	0.304447937	0.321259951	0.328338501	0.211016174	0.323742433	0.290807829	0.327232574	0.350906335	0.314613954	0.256814975	0.37455224	0.376162216	0.353234466	0.362185183	0.364599891	0.38588245	0.263046025	0.306794525	0.329618284	0.27576714	0.360373579	0.396190824	0.372284488	0.47482126	0.390400631	0.320373329	0.281774085	0.225678286	0.258584178	0.317162924	0.28455118	0.30563418	0.361613002	0.267991334
68	0.284388114	0.277463845	0.292600612	0.317459914	0.307696873	0.249203609	0.20622115	0.142633123	0.210929783	0.174071637	0.148092343	0.167691271	0.298994908	0.157227876	0.262585308	0.2660917	0.290545367	0.225043924	0.289422475	0.246417168	0.346888725	0.238711556	0.298751979	0.281094624	0.280331258	0.236320835	0.220947211	0.178527319	0.278071758	0.18953253	0.280082934	0.249509999	0.20148342	0.269980724	0.189874589	0.290177235	0.349968169	0.228654754	0.202650718	0.185916243	0.197142661	0.207918475	0.293204463	0.154342131	0.185449879	0.242015148	0.210352984	0.255632928	0.204750965
69	0.199146091	0.369325078	0.224981949	0.226911134	0.165605771	0.24748933	0.280703289	0.399999063	0.363440772	0.361881412	0.318412113	0.433212083	0.179236542	0.324943717	0.226966304	0.286534428	0.297498906	0.347675189	0.214922383	0.326689969	0.306139916	0.308341703	0.317732249	0.308752864	0.232374905	0.34084236	0.305690215	0.373164506	0.345895283	0.355588206	0.366169198	0.236545549	0.255440273	0.346214784	0.325107304	0.375705667	0.321936244	0.369189531	0.410318431	0.392517864	0.313817947	0.241601431	0.199275528	0.294169811	0.315554441	0.307829039	0.298916362	0.347552999	0.306813379
70	0.223224971	0.145735073	0.207574718	0.190397069	0.240894196	0.189083599	0.120110822	0.152721907	0.171785795	0.13963075	0.151759396	0.200120788	0.19070017	0.192233472	0.216356891	0.199251311	0.226175845	0.164405529	0.230492482	0.226717852	0.17182078	0.134563109	0.122127378	0.208040436	0.185668532	0.160425845	0.205246809	0.101186945	0.152367981	0.140742569	0.187928749	0.138982219	0.172365411	0.144400219	0.204172586	0.157957993	0.165573952	0.165325103	0.199683632	0.152061381	0.209992821	0.162002766	0.190863034	0.162482367	0.221578511	0.12337847	0.193248863	0.121311709	0.165113928
71	0.151399941	0.284726608	0.193933304	0.205807463	0.171596425	0.181057394	0.232530514	0.328169038	0.361612642	0.295999053	0.303419936	0.405617005	0.15643359	0.256657105	0.161479109	0.299298838	0.249997818	0.279469917	0.147347185	0.310253276	0.229679304	0.256189135	0.318059063	0.267205015	0.170149109	0.339516508	0.317671951	0.332531068	0.285999632	0.322362634	0.285610855	0.227788859	0.269018157	0.348452521	0.269402039	0.292574206	0.313910662	0.33052577	0.4069819	0.351468086	0.256448364	0.229540333	0.141850493	0.246212679	0.223638468	0.253518217	0.242070006	0.278740633	0.253684156
72	0.213127955	0.207879828	0.182599646	0.107188962	0.140879056	0.095545539	0.134106636	0.207748091	0.242712325	0.207918569	0.156183247	0.214659355	0.106037793	0.194807043	0.170694126	0.137012853	0.263382947	0.171160507	0.146104331	0.194628842	0.206838897	0.18015201	0.188478879	0.205240748	0.162556262	0.244918546	0.248126646	0.17611352	0.265338564	0.173006885	0.310739182	0.11216245	0.141109229	0.169490822	0.209217569	0.226709546	0.276912803	0.233395592	0.254116819	0.208893144	0.231043793	0.143460836	0.133694161	0.157778445	0.246229235	0.114057773	0.190788337	0.219634253	0.189958817
73	0.184434017	0.264641307	0.227064794	0.175606262	0.201940601	0.158396187	0.200773357	0.312570173	0.318008421	0.253413077	0.290131449	0.396137106	0.153709184	0.248982395	0.213798199	0.293622892	0.259087278	0.25107615	0.205220081	0.289438751	0.226273997	0.256406212	0.312109529	0.21931068	0.219013978	0.303230995	0.305547019	0.326855122	0.26709449	0.281723977	0.314999212	0.220612757	0.247531138	0.342776576	0.25573796	0.259566441	0.334106995	0.295500728	0.36400838	0.312615354	0.255451796	0.222416927	0.166566298	0.237509564	0.245345144	0.241419019	0.249112746	0.258630617	0.231420098
74	0.232154044	0.16043147	0.265084753	0.189640872	0.235784414	0.077965142	0.160060183	0.209981273	0.299145219	0.24886391	0.250987972	0.283067476	0.192818302	0.195759645	0.239283926	0.196085728	0.313582483	0.173432974	0.220548283	0.244523163	0.207410295	0.203907621	0.287040629	0.150301934	0.282306565	0.290028122	0.336886707	0.214914462	0.275162787	0.222964216	0.323684675	0.214699401	0.237593803	0.220133548	0.209438795	0.187251164	0.352881774	0.204355646	0.272313706	0.209404016	0.270426093	0.246954194	0.215392189	0.253110311	0.293124586	0.161964655	0.254049013	0.189773584	0.268787874
75	0.175228991	0.301890159	0.200261914	0.208713939	0.133359474	0.194047333	0.217141255	0.324202632	0.325469654	0.291226271	0.290780806	0.36999071	0.149936179	0.248133021	0.186312806	0.242537137	0.25686338	0.261964328	0.228070773	0.216526224	0.2809861	0.272215026	0.285955509	0.243192573	0.221161235	0.296039185	0.281767002	0.330165416	0.315722642	0.251656493	0.360316734	0.167543869	0.172724596	0.299270061	0.262486914	0.321843533	0.325480529	0.296658088	0.329111832	0.293176639	0.242263344	0.160780914	0.171016978	0.253024534	0.273666114	0.244749953	0.227718282	0.276515221	0.240781047
76	0.236262194	0.198349934	0.245860212	0.192810668	0.230902174	0.114785165	0.128590609	0.211604486	0.265905223	0.215821702	0.242468057	0.26955903	0.200001633	0.22808813	0.252317257	0.193520772	0.299667286	0.176562367	0.228171228	0.277917881	0.200342535	0.222030948	0.235416188	0.154529541	0.247025707	0.251396408	0.305099049	0.191047568	0.258564437	0.207731556	0.318704151	0.201539297	0.218059828	0.238210665	0.243599163	0.155792725	0.325248579	0.192133667	0.237630568	0.189775011	0.288291022	0.230608904	0.192834208	0.241978318	0.28331689	0.163930444	0.261769541	0.175072296	0.257065884
77	0.176939337	0.336040861	0.1575926	0.157833329	0.154621022	0.218274275	0.254309795	0.353605867	0.309641148	0.322581003	0.290717425	0.385626115	0.123432635	0.258040126	0.163289015	0.288971667	0.21764786	0.272501911	0.17242921	0.258836784	0.238093774	0.283507715	0.282654222	0.300942786	0.200795537	0.27545001	0.273415327	0.340014905	0.29386475	0.309457639	0.310855269	0.207092739	0.208489161	0.338867588	0.266401544	0.307659524	0.330433042	0.354621059	0.422563222	0.350831083	0.230034864	0.202392535	0.181928091	0.211854533	0.226363502	0.251493781	0.222540178	0.314268781	0.195681812
78	0.225380051	0.220596593	0.20405322	0.182344054	0.252516949	0.160538088	0.171202524	0.234182496	0.23052601	0.22080635	0.245325474	0.265170812	0.191104838	0.190802105	0.226006235	0.17521265	0.278731998	0.165538692	0.180427662	0.271671113	0.199753837	0.188224234	0.243505453	0.208025417	0.226446172	0.183873088	0.2832906	0.200220329	0.256121155	0.225775426	0.293908699	0.183844465	0.209119701	0.242637867	0.26393647	0.18951557	0.321255813	0.234629273	0.292398312	0.224801474	0.248007839	0.20435806	0.21368578	0.193482259	0.258375686	0.148908963	0.214253877	0.169020352	0.197799597
79	0.142019288	0.195730475	0.150451586	0.160196016	0.163796125	0.186214819	0.14349849	0.242269294	0.209551406	0.20337661	0.191205664	0.294653804	0.153241451	0.209189217	0.14237311	0.165903489	0.18759998	0.214131284	0.146007582	0.215023516	0.151990947	0.196987941	0.16079824	0.20135002	0.135478875	0.196341895	0.1667568	0.217964608	0.166238692	0.188042884	0.203964955	0.122017692	0.160525797	0.20308379	0.196414556	0.169025206	0.192894263	0.210213683	0.26150163	0.226758469	0.229559706	0.13591032	0.117559641	0.170429486	0.19997602	0.195458345	0.223220656	0.197077697	0.184298518
80	0.193768149	0.197426004	0.195910556	0.243446518	0.262426664	0.202613315	0.129216057	0.136764259	0.194087641	0.127297973	0.15280281	0.158598051	0.222978778	0.093162573	0.208002746	0.190866516	0.220176533	0.113675381	0.223354828	0.175344269	0.267336631	0.138919412	0.260706816	0.276360659	0.193421643	0.162962788	0.202166298	0.126650799	0.212031462	0.137756817	0.249631375	0.164283415	0.155948524	0.222733705	0.20207548	0.234175245	0.286315893	0.141156239	0.197219429	0.14903811	0.155133147	0.124500562	0.207324819	0.108014306	0.179353779	0.119087761	0.138075425	0.141442885	0.136923633
81	0.109242396	0.22006112	0.153013868	0.132867451	0.155932669	0.123695821	0.148263604	0.258999239	0.279240248	0.228916907	0.241136082	0.321958106	0.108153765	0.209474723	0.145686055	0.228120691	0.192616369	0.214083658	0.126154161	0.209922725	0.213904555	0.190020179	0.262966512	0.19932867	0.171338416	0.256641837	0.211619458	0.264254838	0.215360627	0.200382857	0.275969533	0.160436813	0.18529875	0.270591179	0.203055035	0.226567812	0.236775773	0.245442272	0.301417083	0.235155886	0.211729707	0.159970516	0.111308792	0.189072196	0.225392151	0.182571945	0.200074025	0.220949662	0.198868189
82	0.191389881	0.22692696	0.163342311	0.136799502	0.225624344	0.119547941	0.199242947	0.250919848	0.259924075	0.23510562	0.23631752	0.295422254	0.16094367	0.182437082	0.218222717	0.181190831	0.24706178	0.184607524	0.13371726	0.224867743	0.172198359	0.153845224	0.23535219	0.2257321	0.215486907	0.197333706	0.250791875	0.227216053	0.218568551	0.220537497	0.262321713	0.166766218	0.21650421	0.211335708	0.245035948	0.21928921	0.275801896	0.239900166	0.313222858	0.243393044	0.214724853	0.184577172	0.194421926	0.185570329	0.273068914	0.160099998	0.19329216	0.203008289	0.181740491
83	0.228656791	0.35971995	0.185710559	0.211433108	0.230274359	0.24294722	0.294767117	0.395456954	0.366246735	0.343418736	0.327390711	0.436403022	0.193079016	0.331944647	0.257569806	0.341162593	0.284818083	0.328427817	0.234542246	0.354027329	0.258634062	0.309802074	0.31301677	0.344592227	0.237746722	0.350475944	0.327301192	0.359614285	0.32693724	0.360421299	0.340372962	0.256402613	0.303927085	0.375019838	0.328551491	0.331255865	0.371393219	0.37296542	0.433843691	0.391312676	0.303341288	0.26164498	0.220542406	0.282869393	0.316858266	0.296370252	0.290690935	0.360836382	0.276063375
84	0.277581645	0.318701598	0.271869473	0.178420615	0.2017216	0.164123919	0.2135425	0.309791367	0.331067917	0.298396151	0.259453128	0.305818792	0.162727375	0.258706315	0.23412264	0.220870462	0.352845774	0.234419477	0.251479662	0.275876984	0.300569496	0.271208173	0.301669201	0.290240659	0.24955379	0.336590763	0.340014582	0.278345746	0.367650085	0.270756276	0.413050703	0.211793923	0.200945888	0.280716491	0.283857253	0.32034064	0.384602136	0.274289894	0.315613659	0.290024224	0.305931436	0.22289296	0.218986567	0.254675052	0.305195807	0.190611755	0.26982538	0.31283404	0.2817549
85	0.171483269	0.30891882	0.144400537	0.133875658	0.201066683	0.201560415	0.272356223	0.346365041	0.331876409	0.306360018	0.279703832	0.383519324	0.132273479	0.290557841	0.214175108	0.297621008	0.20725251	0.282237943	0.159023216	0.296898894	0.206392628	0.230789506	0.25800325	0.313465056	0.185753705	0.290133881	0.273183077	0.331050908	0.252667317	0.304255583	0.273964337	0.199379985	0.276660844	0.314198822	0.287179185	0.299189375	0.275348514	0.36270491	0.423583181	0.347138091	0.250869456	0.230845187	0.172480198	0.233356762	0.283855255	0.237686638	0.226904989	0.321258895	0.201249896
86	0.170513061	0.165442131	0.197201706	0.200177102	0.214485704	0.135398809	0.072095531	0.145639983	0.21081022	0.139568432	0.182691129	0.207444102	0.186133696	0.151967465	0.187062009	0.199412985	0.222372878	0.109578764	0.226417258	0.200531016	0.237548207	0.172130065	0.250141399	0.211163242	0.187559735	0.211443626	0.240873795	0.150699987	0.218662279	0.150327235	0.281663121	0.133129403	0.137897333	0.230216572	0.174840556	0.171034239	0.301373518	0.18206947	0.212976271	0.143432396	0.192490426	0.142621811	0.145270608	0.148352192	0.193352703	0.114348799	0.181703533	0.126254187	0.171510712
87	0.156108135	0.173999199	0.158477877	0.186351337	0.199461338	0.16849807	0.105889728	0.183374314	0.191627533	0.152664755	0.144545047	0.249581475	0.172820679	0.154623212	0.167469964	0.175452471	0.200546123	0.154138769	0.198622315	0.227987678	0.178032386	0.141992378	0.178110162	0.198620076	0.141197351	0.196140117	0.215635013	0.174418705	0.196710267	0.181800078	0.216938258	0.112597663	0.139799366	0.197325897	0.166537517	0.179800299	0.241307296	0.184460089	0.233082214	0.196076389	0.164429807	0.123810577	0.152854416	0.136896928	0.154973885	0.15335279	0.159684223	0.169233127	0.140354633
88	0.259506775	0.217889363	0.26702531	0.238341283	0.285699997	0.173628006	0.147386707	0.215172602	0.222525672	0.24965333	0.243638872	0.259409157	0.246183387	0.242598454	0.264802668	0.210028311	0.315354622	0.18070958	0.271094344	0.274912019	0.226115002	0.236541272	0.243662388	0.153143851	0.275165251	0.208016857	0.300112191	0.184905594	0.264125006	0.219520931	0.32478057	0.200469381	0.225906171	0.223630279	0.233563093	0.141522048	0.309777158	0.209645347	0.258854676	0.164286465	0.302801347	0.240063121	0.234929939	0.264768717	0.309660681	0.174018941	0.282313627	0.163228676	0.273325127
89	0.173357034	0.244319261	0.192021023	0.27670254	0.24143456	0.272074436	0.189524954	0.202321777	0.192239437	0.158205084	0.211238272	0.270900643	0.2386708	0.171255198	0.196376243	0.319468949	0.14263549	0.222031656	0.275026098	0.232234972	0.265096954	0.248130036	0.272009602	0.282176991	0.187467887	0.219245934	0.17078881	0.249344201	0.191438512	0.163140509	0.189114339	0.200232293	0.205922257	0.327544098	0.219740521	0.252206574	0.287603053	0.212722369	0.234303051	0.204384378	0.169914243	0.167350211	0.185511526	0.150343656	0.115946173	0.253370797	0.20571508	0.239215996	0.170939233
90	0.185353784	0.195189146	0.193756472	0.18321502	0.213866208	0.140186827	0.120467459	0.213361345	0.225173475	0.189744057	0.224890409	0.240256269	0.162575487	0.169988061	0.192111153	0.153336293	0.252830594	0.143967236	0.166964968	0.216259454	0.195708359	0.166590935	0.231635055	0.194082692	0.198263336	0.193408316	0.2489568	0.1836105	0.229851983	0.176907372	0.286282472	0.144770689	0.180866394	0.218946239	0.223080042	0.194550112	0.27523319	0.167742353	0.239542534	0.19210432	0.230190954	0.157291793	0.16104899	0.191128348	0.252995408	0.122121241	0.203669472	0.152070063	0.20393976
91	0.122890472	0.198341766	0.127302915	0.194358779	0.213385312	0.195102662	0.12078961	0.196289143	0.179653705	0.155013243	0.153731973	0.252339965	0.17189517	0.124801334	0.159946148	0.206506751	0.163985947	0.160553725	0.174114752	0.188108657	0.20904873	0.132250002	0.216892104	0.21042285	0.137549832	0.157557572	0.185583597	0.193877706	0.181303521	0.179179403	0.211904736	0.121827226	0.133150595	0.229450831	0.160683154	0.226506631	0.224843271	0.205633958	0.274141611	0.21666128	0.129177275	0.09625592	0.153273393	0.107393289	0.155343256	0.151553002	0.117503703	0.166215186	0.103634041
92	0.200477332	0.222885159	0.217439077	0.237281721	0.228880498	0.192718375	0.138407709	0.188358302	0.218110942	0.196918103	0.220090108	0.194805341	0.195809752	0.123540649	0.178588635	0.218269603	0.246075447	0.094067608	0.257869982	0.194294418	0.283639865	0.185836575	0.301056064	0.23747298	0.220090249	0.211912603	0.274011351	0.178714387	0.27811131	0.1943722	0.313094507	0.171852604	0.138840936	0.26147867	0.20188995	0.244852825	0.343389209	0.209042856	0.270607682	0.198538088	0.183406574	0.152430947	0.204258817	0.151247004	0.190604836	0.104787941	0.158622038	0.157571737	0.173905444
93	0.225859751	0.306814073	0.23332021	0.149876113	0.186679715	0.164232796	0.209366902	0.31323549	0.289103734	0.295961931	0.254441054	0.366657827	0.162862196	0.279326403	0.186400168	0.263374409	0.291780794	0.263017292	0.16199097	0.33686438	0.254329624	0.291246508	0.280484542	0.220274699	0.181200875	0.283440959	0.322699447	0.299651654	0.30596904	0.315503179	0.330155124	0.233415863	0.223097761	0.315971349	0.255630407	0.274089772	0.347209892	0.326816173	0.366710548	0.322435229	0.295233577	0.251166502	0.173505385	0.210169591	0.219750239	0.231962741	0.281662047	0.318796588	0.227053431
94	0.282830137	0.320120682	0.261578928	0.261083706	0.273677368	0.254051564	0.179929539	0.262870126	0.24425498	0.274941192	0.221574221	0.253012911	0.262058872	0.223659416	0.244870088	0.258930104	0.299389255	0.170634904	0.300184935	0.257634651	0.352402855	0.27806659	0.30977208	0.27020167	0.261034941	0.227893746	0.309626556	0.242173527	0.337624838	0.250132707	0.381119778	0.222818695	0.170142638	0.305582427	0.215797846	0.271758304	0.393978467	0.258650766	0.291477452	0.229217676	0.269033489	0.208504758	0.269735808	0.208738672	0.26246145	0.188085599	0.240003613	0.280843742	0.22164103
95	0.16692743	0.244641864	0.114235591	0.139730569	0.18072214	0.146001402	0.191583953	0.26309314	0.271788943	0.203311386	0.214412222	0.312568877	0.121285945	0.214908133	0.197256952	0.229891406	0.177286637	0.210730317	0.134075309	0.24293478	0.134541139	0.166010584	0.207483509	0.236658594	0.165351239	0.246769365	0.222625588	0.247827196	0.205983461	0.23242305	0.213272063	0.136345997	0.215156907	0.256043543	0.247711984	0.216280881	0.259018641	0.264584777	0.325463048	0.278763072	0.18659702	0.160167441	0.142084956	0.190167101	0.238391393	0.170302019	0.167969248	0.233291989	0.170937687
96	0.178153366	0.205081541	0.202772353	0.224957399	0.243373504	0.172190741	0.11433009	0.123897436	0.181517659	0.144483284	0.198488078	0.164597638	0.211650473	0.102037053	0.195950848	0.217163791	0.197414015	0.071101017	0.276198729	0.153775962	0.273990889	0.186124132	0.287448855	0.259436608	0.221263504	0.184213534	0.208992798	0.156541049	0.220838468	0.111473538	0.277896205	0.144905597	0.129012271	0.247869968	0.161869653	0.21045274	0.31113162	0.175097057	0.196679863	0.108767115	0.159768127	0.131599344	0.194167618	0.135934395	0.169763275	0.110128866	0.160077683	0.161931319	0.155836791
97	0.191128522	0.188958089	0.177698997	0.113789017	0.160020846	0.130714822	0.161292117	0.231681483	0.257834723	0.20515297	0.189333656	0.283229992	0.122107582	0.226975406	0.187802807	0.200542728	0.228775156	0.192724003	0.142565349	0.273287647	0.126253986	0.186133092	0.180970392	0.180633046	0.157226588	0.256804666	0.244584908	0.210157443	0.204688556	0.22901462	0.235730775	0.159832785	0.189037579	0.220993178	0.21587969	0.153501084	0.264809339	0.27276629	0.30608003	0.252088666	0.218651398	0.200149396	0.132107952	0.166682571	0.202862846	0.164275404	0.19044941	0.239728255	0.180311291
98	0.301217508	0.308087392	0.280066809	0.19624914	0.234192813	0.174470052	0.199479899	0.295170536	0.277250208	0.302983891	0.262169914	0.283325256	0.204553736	0.274130922	0.272967213	0.207179238	0.36708029	0.222450395	0.252934677	0.309415923	0.293835922	0.283547308	0.278513824	0.238246644	0.257880737	0.26755163	0.343552479	0.24335789	0.360409319	0.278167435	0.405809937	0.2164561	0.218454575	0.271650803	0.299548195	0.273043311	0.375284467	0.272982588	0.286369187	0.262524313	0.332219537	0.240494996	0.241450387	0.27173683	0.326810876	0.199896008	0.298465576	0.274463595	0.295169517
99	0.216205776	0.30504805	0.210457138	0.194169158	0.193439849	0.193348117	0.206873016	0.314198326	0.29227484	0.27852901	0.267380454	0.344309092	0.157331392	0.227426994	0.201391077	0.260216867	0.282024137	0.246477138	0.192382721	0.252752562	0.283820608	0.259595524	0.316209791	0.244648976	0.23653149	0.249018769	0.31177192	0.297157768	0.323047342	0.287060957	0.36844796	0.226595972	0.193774174	0.321640274	0.261587448	0.315600277	0.363736572	0.289397231	0.367778754	0.326648474	0.242306885	0.202341565	0.209474721	0.196041564	0.269328665	0.21208624	0.222798984	0.274885962	0.203440799
	See code of the genotypes in S5 Table.
[truncated: 50 more columns]
