# Supplementary material for: Assessment of the genetic diversity and population structure of groundnut germplasm collections using phenotypic traits and SNP markers: Implications for drought tolerance breeding
Source: PLoS One. 2021 Nov 17;16(11):e0259883. doi: 10.1371/journal.pone.0259883 (PMC8598071; doi:10.1371/journal.pone.0259883)
Supplement: S7 Table — (CSV) [file pone.0259883.s007.csv]

	S7 Table. Genotypic dissimilarity matrix among 99 groundnut genotypes based on Jaccard�s Coefficient.
	1	2	3	4	5	6	7	8	9	10	11	12	13	14	15	16	17	18	19	20	21	22	23	24	25	26	27	28	29	30	31	32	33	34	35	36	37	38	39	40	41	42	43	44	45	46	47	48	49
1	0	0.124233484	0.146715951	0.099040318	0.017196695	0.122391492	0.151549877	0.190978276	0.170624947	0.143192086	0.115458979	0.136524104	0.016459902	0.1412585	0.180978763	0.132831063	0.131066979	0.117667608	0.142319947	0.108145985	0.136830891	0.133164016	0.105865146	0.124244789	0.173978651	0.111964041	0.189386346	0.182999018	0.186075066	0.112728227	0.169426392	0.148517682	0.185384896	0.161858659	0.140697708	0.161155497	0.19408812	0.119336759	0.181029659	0.127902966	0.134771508	0.104512092	0.145750143	0.155566317	0.123911529	0.117347533	0.151021109	0.132982698	0.164151576
2	0.124233484	0	0.086773329	0.082365489	0.122395154	0.119165294	0.123248073	0.208916637	0.154512697	0.102065364	0.106797812	0.092730786	0.123186937	0.092913293	0.180559067	0.099230086	0.092664436	0.120042028	0.098259587	0.050821355	0.093211063	0.127647828	0.063756979	0.007920121	0.186606869	0.064197308	0.178513187	0.13950806	0.175761332	0.064147997	0.11532284	0.09501875	0.146140553	0.17169191	0.062962851	0.165883793	0.124458528	0.127531073	0.105126105	0.103218451	0.111849585	0.132378886	0.142943167	0.097850128	0.127493747	0.060890493	0.10396302	0.077135641	0.167879738
3	0.146715951	0.086773329	0	0.101249197	0.146062297	0.148240424	0.156116217	0.183021958	0.122876574	0.144609941	0.136375296	0.130306193	0.145918106	0.13713777	0.161913368	0.132939781	0.131986726	0.155283927	0.141402553	0.087827881	0.131506849	0.154021547	0.112188446	0.084890644	0.158146605	0.103034208	0.141776776	0.095754052	0.138964344	0.10458415	0.113315107	0.137864691	0.118452814	0.177244474	0.109196583	0.12115937	0.110055377	0.155755046	0.094828343	0.059450131	0.14365145	0.161516018	0.168842129	0.145513316	0.166340841	0.104701167	0.143201377	0.125990377	0.178903654
4	0.099040318	0.082365489	0.101249197	0	0.095175207	0.125445658	0.147115523	0.200661886	0.160335752	0.119723826	0.092087931	0.102586054	0.095951453	0.11663608	0.19468017	0.099612896	0.089673752	0.11730556	0.119895212	0.075554233	0.091408813	0.117593889	0.088270966	0.081323695	0.185533454	0.083105701	0.181983698	0.152769046	0.180729649	0.083165143	0.145446723	0.12344317	0.148439519	0.175288322	0.108892227	0.168614878	0.146932339	0.115338394	0.139764908	0.11009361	0.129827089	0.131552347	0.138430641	0.123362858	0.12623446	0.084307327	0.119473025	0.09826064	0.162715759
5	0.017196695	0.122395154	0.146062297	0.095175207	0	0.122669735	0.150048792	0.186632234	0.173107868	0.14730409	0.114752203	0.133464864	0.006073061	0.142779245	0.179412424	0.130735277	0.129568491	0.117287009	0.146555431	0.106867103	0.134649237	0.135015008	0.09962395	0.122407601	0.175262055	0.113945479	0.190468232	0.185207001	0.187158012	0.114378227	0.168444885	0.14992851	0.188001797	0.167120825	0.139755688	0.161045171	0.192602112	0.119671604	0.177470955	0.128293637	0.136504476	0.097764461	0.145146089	0.157236467	0.122120754	0.11652777	0.151640048	0.135790411	0.167634577
6	0.122391492	0.119165294	0.148240424	0.125445658	0.122669735	0	0.121176949	0.17973693	0.182311327	0.128650604	0.129075544	0.136509127	0.121998217	0.132201247	0.172251485	0.12470636	0.117568548	0.126847575	0.137810403	0.117105377	0.11911245	0.13332183	0.122269102	0.117657262	0.184154413	0.110881523	0.192855165	0.178702536	0.188815461	0.110600285	0.156738212	0.130888697	0.165072447	0.165206193	0.13588981	0.171779487	0.15501235	0.094044811	0.153941932	0.137997835	0.113295934	0.140161263	0.078355131	0.136814636	0.133764926	0.115323213	0.141686719	0.13126738	0.147377888
7	0.151549877	0.123248073	0.156116217	0.147115523	0.150048792	0.121176949	0	0.197435041	0.152930008	0.134372917	0.135251923	0.112944237	0.148945329	0.139902077	0.170834871	0.101040737	0.102797927	0.12119613	0.13940941	0.124138334	0.100693005	0.116959408	0.130367651	0.122931442	0.187891674	0.129045437	0.195470198	0.151176521	0.191494737	0.130124205	0.136517979	0.14343148	0.131012141	0.174828724	0.108803987	0.173581035	0.111232087	0.095451156	0.129470506	0.157534247	0.120231012	0.154751989	0.081176856	0.138942057	0.126871345	0.127073598	0.131743162	0.144145962	0.176114721
8	0.190978276	0.208916637	0.183021958	0.200661886	0.186632234	0.17973693	0.197435041	0	0.192520352	0.188276149	0.209327727	0.215184633	0.186971118	0.193953191	0.128032345	0.202178201	0.199578492	0.189364787	0.195301436	0.203357539	0.202567011	0.196640755	0.189250905	0.208139695	0.147507199	0.202722519	0.176657825	0.199784107	0.174636465	0.20303642	0.200309829	0.197300219	0.185362307	0.154590731	0.211236017	0.162484085	0.177275148	0.180982371	0.187841777	0.162466639	0.181152153	0.176206887	0.178995816	0.19529255	0.188546551	0.197614424	0.201097348	0.190909343	0.139940787
9	0.170624947	0.154512697	0.122876574	0.160335752	0.173107868	0.182311327	0.152930008	0.192520352	0	0.176523702	0.155817253	0.173521448	0.172587973	0.177157561	0.142471575	0.170039099	0.174295525	0.163646223	0.173671374	0.160499815	0.172763132	0.171571412	0.162098177	0.153766976	0.141787633	0.166149113	0.125101402	0.092319077	0.123302774	0.167430344	0.121616503	0.16922334	0.113018724	0.165330548	0.134898899	0.130269312	0.125701655	0.187452289	0.109302394	0.137895372	0.142557772	0.186561709	0.192097027	0.173879772	0.17270377	0.166657175	0.154517027	0.169889307	0.187217524
10	0.143192086	0.102065364	0.144609941	0.119723826	0.14730409	0.128650604	0.134372917	0.188276149	0.176523702	0	0.1419445	0.135426946	0.147475958	0.022430993	0.174823404	0.125127607	0.121566914	0.156238388	0.02023919	0.091075542	0.125290428	0.158342371	0.112747246	0.101533859	0.159514399	0.075454817	0.176672288	0.182122559	0.1790458	0.075918805	0.149944179	0.034947381	0.163565914	0.163509781	0.122304474	0.175034651	0.15248227	0.131037892	0.147875257	0.140989329	0.140793396	0.160969228	0.134181075	0.038357579	0.155160081	0.078672421	0.050544135	0.047336387	0.147126177
11	0.115458979	0.106797812	0.136375296	0.092087931	0.114752203	0.129075544	0.135251923	0.209327727	0.155817253	0.1419445	0	0.105366569	0.11544124	0.141713371	0.206544755	0.096100607	0.102813853	0.096566901	0.139631508	0.121459947	0.101345423	0.117187953	0.11873733	0.105387235	0.191236929	0.130096528	0.176764854	0.15025479	0.174077393	0.130514918	0.142897963	0.138231417	0.161495263	0.166400806	0.133848022	0.188131807	0.150875196	0.126525407	0.143601275	0.156391953	0.125926564	0.107256163	0.137025823	0.142309672	0.091251619	0.126799988	0.140735644	0.13314618	0.144518272
12	0.136524104	0.092730786	0.130306193	0.102586054	0.133464864	0.136509127	0.112944237	0.215184633	0.173521448	0.135426946	0.105366569	0	0.13419123	0.130277478	0.192467678	0.031137059	0.045236421	0.103199786	0.131788601	0.115041906	0.044840858	0.092248062	0.119958908	0.093045364	0.206563653	0.116282493	0.206673543	0.146795094	0.205453074	0.117382353	0.138063279	0.118060043	0.149429614	0.196829738	0.101217474	0.183222582	0.102934644	0.113778304	0.13744968	0.16070562	0.129521926	0.127551467	0.137611491	0.126181212	0.097339602	0.115671093	0.122272794	0.118379059	0.188971551
13	0.016459902	0.123186937	0.145918106	0.095951453	0.006073061	0.121998217	0.148945329	0.186971118	0.172587973	0.147475958	0.11544124	0.13419123	0	0.143487859	0.179097786	0.130597556	0.130243592	0.117047308	0.146250609	0.106909048	0.134832757	0.134875537	0.098945637	0.122655707	0.174797429	0.113817344	0.18989809	0.184991029	0.186840784	0.114414808	0.168754418	0.150257143	0.187885759	0.166708786	0.139397622	0.160159363	0.192332393	0.119430006	0.176952424	0.127781931	0.136204622	0.097142689	0.144684253	0.157872268	0.121715116	0.116453116	0.151227327	0.135222835	0.167378261
14	0.1412585	0.092913293	0.13713777	0.11663608	0.142779245	0.132201247	0.139902077	0.193953191	0.177157561	0.022430993	0.141713371	0.130277478	0.143487859	0	0.179149427	0.131567445	0.126146856	0.154721959	0.020076247	0.081438943	0.129531722	0.164770621	0.103990113	0.092437223	0.169846899	0.066300168	0.179867244	0.17540979	0.183617882	0.06613407	0.141304348	0.032183206	0.16783974	0.161310399	0.114547436	0.167824404	0.161607805	0.137128411	0.155633482	0.131428736	0.148221287	0.164921764	0.139615805	0.038302277	0.155862029	0.068400684	0.046315981	0.044941781	0.152983388
15	0.180978763	0.180559067	0.161913368	0.19468017	0.179412424	0.172251485	0.170834871	0.128032345	0.142471575	0.174823404	0.206544755	0.192467678	0.179097786	0.179149427	0	0.183486239	0.181597995	0.159603272	0.180871425	0.188308416	0.1842194	0.170857402	0.187436932	0.179923604	0.139415538	0.183964916	0.139726734	0.159753044	0.137541242	0.183374564	0.161466326	0.180930952	0.139788976	0.151952173	0.186836758	0.133726306	0.147832064	0.165231278	0.147146119	0.149995734	0.16175971	0.186367075	0.182774932	0.181329808	0.172089599	0.183691253	0.181720884	0.184552959	0.158785396
16	0.132831063	0.099230086	0.132939781	0.099612896	0.130735277	0.12470636	0.101040737	0.202178201	0.170039099	0.125127607	0.096100607	0.031137059	0.130597556	0.131567445	0.183486239	0	0.029499615	0.092740494	0.133947039	0.113647059	0.031473797	0.081505454	0.118291251	0.097286408	0.195447191	0.115496689	0.193477773	0.149389452	0.191472018	0.115876798	0.141602666	0.125040218	0.134610897	0.190010919	0.10905527	0.186777702	0.096397707	0.098526868	0.127291776	0.160251106	0.12043689	0.120073837	0.122209577	0.133370227	0.089157706	0.116271545	0.127918544	0.120073676	0.174022911
17	0.131066979	0.092664436	0.131986726	0.089673752	0.129568491	0.117568548	0.102797927	0.199578492	0.174295525	0.121566914	0.102813853	0.045236421	0.130243592	0.126146856	0.181597995	0.029499615	0	0.093518986	0.131138961	0.108907109	0.012310547	0.079062257	0.114938149	0.091848518	0.191237947	0.109472941	0.187008758	0.154501635	0.184635285	0.109800577	0.145981615	0.1321078	0.138032092	0.184979994	0.11139031	0.187334199	0.104785479	0.087694653	0.130310138	0.1565599	0.122736126	0.127080182	0.114200596	0.130944076	0.09995856	0.107691855	0.133069675	0.114199696	0.174110141
18	0.117667608	0.120042028	0.155283927	0.11730556	0.117287009	0.126847575	0.12119613	0.189364787	0.163646223	0.156238388	0.096566901	0.103199786	0.117047308	0.154721959	0.159603272	0.092740494	0.093518986	0	0.155576598	0.132869162	0.095534418	0.093361427	0.131735657	0.118409529	0.198045639	0.132593152	0.200573864	0.17090785	0.197739009	0.13257983	0.159592724	0.151788536	0.155780339	0.149336757	0.12026713	0.170535129	0.155584229	0.108878118	0.147937819	0.156699621	0.119223041	0.101159053	0.130186767	0.157753015	0.033901939	0.129924926	0.162230236	0.154319222	0.147237522
19	0.142319947	0.098259587	0.141402553	0.119895212	0.146555431	0.137810403	0.13940941	0.195301436	0.173671374	0.02023919	0.139631508	0.131788601	0.146250609	0.020076247	0.180871425	0.133947039	0.131138961	0.155576598	0	0.085990195	0.132826333	0.162690363	0.106902332	0.096716136	0.170126468	0.070511282	0.182354926	0.175178551	0.185488853	0.071327917	0.142853023	0.028749885	0.169008865	0.160334325	0.114626021	0.164863708	0.157729068	0.140364122	0.152900829	0.134750547	0.145885323	0.162217659	0.14297618	0.02984298	0.154546499	0.071968107	0.040193956	0.041278699	0.15596149
20	0.108145985	0.050821355	0.087827881	0.075554233	0.106867103	0.117105377	0.124138334	0.203357539	0.160499815	0.091075542	0.121459947	0.115041906	0.106909048	0.081438943	0.188308416	0.113647059	0.108907109	0.132869162	0.085990195	0	0.111150214	0.144499841	0.067668046	0.050820859	0.181447104	0.044227089	0.184699086	0.151854825	0.182119577	0.045370398	0.131494306	0.093318347	0.151340941	0.168291446	0.081957883	0.14820355	0.147275236	0.116658835	0.132790859	0.082231491	0.124057971	0.142881815	0.126736915	0.097112318	0.140338199	0.044423527	0.087959111	0.068437089	0.164945561
21	0.136830891	0.093211063	0.131506849	0.091408813	0.134649237	0.11911245	0.100693005	0.202567011	0.172763132	0.125290428	0.101345423	0.044840858	0.134832757	0.129531722	0.1842194	0.031473797	0.012310547	0.095534418	0.132826333	0.111150214	0	0.07623949	0.118099415	0.091775148	0.190640669	0.112161607	0.188442352	0.152422225	0.185973384	0.112874831	0.142980736	0.133683173	0.135112376	0.186260267	0.110966675	0.184836934	0.10028332	0.090760011	0.127119381	0.158275018	0.120947812	0.128721211	0.118010252	0.129809369	0.101338771	0.108830535	0.128887595	0.117628196	0.176680813
22	0.133164016	0.127647828	0.154021547	0.117593889	0.135015008	0.13332183	0.116959408	0.196640755	0.171571412	0.158342371	0.117187953	0.092248062	0.134875537	0.164770621	0.170857402	0.081505454	0.079062257	0.093361427	0.162690363	0.144499841	0.07623949	0	0.149370074	0.126514601	0.184882876	0.150282031	0.201107987	0.160129224	0.200234062	0.150742062	0.164523395	0.157346162	0.137427834	0.175918379	0.137587413	0.181864479	0.123527353	0.113632345	0.141225218	0.161933432	0.07525248	0.123856685	0.148417794	0.156643076	0.101259461	0.147019829	0.158539033	0.152522969	0.175818034
23	0.105865146	0.063756979	0.112188446	0.088270966	0.09962395	0.122269102	0.130367651	0.189250905	0.162098177	0.112747246	0.11873733	0.119958908	0.098945637	0.103990113	0.187436932	0.118291251	0.114938149	0.131735657	0.106902332	0.067668046	0.118099415	0.149370074	0	0.0622373	0.18290842	0.076214681	0.179989308	0.160842754	0.17764938	0.076334509	0.137601156	0.111739704	0.165448733	0.166407948	0.09256223	0.16731717	0.151543848	0.131044741	0.140741806	0.115777228	0.124492518	0.120317192	0.137796976	0.114971462	0.139595451	0.070745526	0.117049315	0.085281655	0.168777672
24	0.124244789	0.007920121	0.084890644	0.081323695	0.122407601	0.117657262	0.122931442	0.208139695	0.153766976	0.101533859	0.105387235	0.093045364	0.122655707	0.092437223	0.179923604	0.097286408	0.091848518	0.118409529	0.096716136	0.050820859	0.091775148	0.126514601	0.0622373	0	0.18597527	0.063898147	0.177467878	0.13854449	0.174971129	0.064197605	0.114018692	0.093473125	0.145497999	0.169618758	0.06172541	0.164407745	0.123761081	0.126994312	0.103929543	0.101800959	0.110712724	0.131034682	0.141664994	0.096812244	0.125487344	0.059600457	0.10331734	0.075061684	0.166531344
25	0.173978651	0.186606869	0.158146605	0.185533454	0.175262055	0.184154413	0.187891674	0.147507199	0.141787633	0.159514399	0.191236929	0.206563653	0.174797429	0.169846899	0.139415538	0.195447191	0.191237947	0.198045639	0.170126468	0.181447104	0.190640669	0.184882876	0.18290842	0.18597527	0	0.180197853	0.11916561	0.15119288	0.127149049	0.180781941	0.156580402	0.171737908	0.160958322	0.161755222	0.201364712	0.151366743	0.154540551	0.189265616	0.15153661	0.149177683	0.175388572	0.1928012	0.195991707	0.172650342	0.208091687	0.178751682	0.168026424	0.174639608	0.165980643
26	0.111964041	0.064197308	0.103034208	0.083105701	0.113945479	0.110881523	0.129045437	0.202722519	0.166149113	0.075454817	0.130096528	0.116282493	0.113817344	0.066300168	0.183964916	0.115496689	0.109472941	0.132593152	0.070511282	0.044227089	0.112161607	0.150282031	0.076214681	0.063898147	0.180197853	0	0.180589577	0.163484861	0.18464911	0.009380805	0.135005939	0.079588183	0.143295063	0.162537867	0.088916794	0.135978652	0.142374643	0.112683531	0.137845551	0.094615679	0.128114498	0.147487705	0.124219635	0.08629049	0.143195814	0.025702441	0.078322264	0.066351137	0.163135534
27	0.189386346	0.178513187	0.141776776	0.181983698	0.190468232	0.192855165	0.195470198	0.176657825	0.125101402	0.176672288	0.176764854	0.206673543	0.18989809	0.179867244	0.139726734	0.193477773	0.187008758	0.200573864	0.182354926	0.184699086	0.188442352	0.201107987	0.179989308	0.177467878	0.11916561	0.180589577	0	0.130731228	0.020243902	0.180510598	0.15843838	0.184300629	0.145520887	0.170051046	0.199333128	0.164545455	0.163458809	0.183414249	0.143820739	0.162284294	0.18518622	0.200877973	0.196651209	0.186988452	0.208606148	0.175796574	0.184021822	0.182518344	0.177354403
28	0.182999018	0.13950806	0.095754052	0.152769046	0.185207001	0.178702536	0.151176521	0.199784107	0.092319077	0.182122559	0.15025479	0.146795094	0.184991029	0.17540979	0.159753044	0.149389452	0.154501635	0.17090785	0.175178551	0.151854825	0.152422225	0.160129224	0.160842754	0.13854449	0.15119288	0.163484861	0.130731228	0	0.130513962	0.164352314	0.110655137	0.165632295	0.099793083	0.181711344	0.150206653	0.141875307	0.111026415	0.172942619	0.101191874	0.129185912	0.158630309	0.190792796	0.178359197	0.168225894	0.178970917	0.164309342	0.162323561	0.165739585	0.192139617
29	0.186075066	0.175761332	0.138964344	0.180729649	0.187158012	0.188815461	0.191494737	0.174636465	0.123302774	0.1790458	0.174077393	0.205453074	0.186840784	0.183617882	0.137541242	0.191472018	0.184635285	0.197739009	0.185488853	0.182119577	0.185973384	0.200234062	0.17764938	0.174971129	0.127149049	0.18464911	0.020243902	0.130513962	0	0.184109943	0.159339878	0.187832764	0.143872267	0.17170811	0.196631106	0.170019836	0.162688942	0.179322446	0.143347443	0.160321321	0.185055768	0.196544999	0.191099841	0.189194488	0.203951579	0.181718403	0.187561421	0.186603673	0.174989567
30	0.112728227	0.064147997	0.10458415	0.083165143	0.114378227	0.110600285	0.130124205	0.20303642	0.167430344	0.075918805	0.130514918	0.117382353	0.114414808	0.06613407	0.183374564	0.115876798	0.109800577	0.13257983	0.071327917	0.045370398	0.112874831	0.150742062	0.076334509	0.064197605	0.180781941	0.009380805	0.180510598	0.164352314	0.184109943	0	0.135585859	0.079420013	0.144458569	0.16313943	0.089945035	0.136936676	0.144553656	0.113566063	0.138849688	0.096015292	0.12934877	0.147842585	0.124481207	0.086690252	0.143501127	0.025785063	0.078900948	0.067111683	0.16264806
31	0.169426392	0.11532284	0.113315107	0.145446723	0.168444885	0.156738212	0.136517979	0.200309829	0.121616503	0.149944179	0.142897963	0.138063279	0.168754418	0.141304348	0.161466326	0.141602666	0.145981615	0.159592724	0.142853023	0.131494306	0.142980736	0.164523395	0.137601156	0.114018692	0.156580402	0.135005939	0.15843838	0.110655137	0.159339878	0.135585859	0	0.130229185	0.125881667	0.161324998	0.115621229	0.147216305	0.1086427	0.166447406	0.104199021	0.139757791	0.145849451	0.171075388	0.166208441	0.134859756	0.169886477	0.134729585	0.13541244	0.139597122	0.172257632
32	0.148517682	0.09501875	0.137864691	0.12344317	0.14992851	0.130888697	0.14343148	0.197300219	0.16922334	0.034947381	0.138231417	0.118060043	0.150257143	0.032183206	0.180930952	0.125040218	0.1321078	0.151788536	0.028749885	0.093318347	0.133683173	0.157346162	0.111739704	0.093473125	0.171737908	0.079588183	0.184300629	0.165632295	0.187832764	0.079420013	0.130229185	0	0.168191274	0.172002476	0.106485591	0.167392976	0.148330172	0.147444791	0.146578404	0.142971772	0.13560641	0.157303692	0.147427819	0.029610596	0.149582734	0.080398414	0.041985081	0.053197578	0.161279433
33	0.185384896	0.146140553	0.118452814	0.148439519	0.188001797	0.165072447	0.131012141	0.185362307	0.113018724	0.163565914	0.161495263	0.149429614	0.187885759	0.16783974	0.139788976	0.134610897	0.138032092	0.155780339	0.169008865	0.151340941	0.135112376	0.137427834	0.165448733	0.145497999	0.160958322	0.143295063	0.145520887	0.099793083	0.143872267	0.144458569	0.125881667	0.168191274	0	0.175863136	0.145922871	0.127341152	0.083686125	0.145939049	0.094412616	0.131419983	0.141376033	0.194606578	0.158528581	0.167864067	0.165460837	0.145484998	0.157986909	0.16672827	0.181105657
34	0.161858659	0.17169191	0.177244474	0.175288322	0.167120825	0.165206193	0.174828724	0.154590731	0.165330548	0.163509781	0.166400806	0.196829738	0.166708786	0.161310399	0.151952173	0.190010919	0.184979994	0.149336757	0.160334325	0.168291446	0.186260267	0.175918379	0.166407948	0.169618758	0.161755222	0.162537867	0.170051046	0.181711344	0.17170811	0.16313943	0.161324998	0.172002476	0.175863136	0	0.179934016	0.15886392	0.190615427	0.164186311	0.184715148	0.161047951	0.151459337	0.163423795	0.166394917	0.167451832	0.161483288	0.160389923	0.174682689	0.160844291	0.077333722
35	0.140697708	0.062962851	0.109196583	0.108892227	0.139755688	0.13588981	0.108803987	0.211236017	0.134898899	0.122304474	0.133848022	0.101217474	0.139397622	0.114547436	0.186836758	0.10905527	0.11139031	0.12026713	0.114626021	0.081957883	0.110966675	0.137587413	0.09256223	0.06172541	0.201364712	0.088916794	0.199333128	0.150206653	0.196631106	0.089945035	0.115621229	0.106485591	0.145922871	0.179934016	0	0.149525133	0.122957792	0.146297429	0.121355674	0.125786164	0.109898514	0.143362319	0.154597421	0.112153669	0.126459372	0.087436434	0.102426997	0.106342183	0.182103259
36	0.161155497	0.165883793	0.12115937	0.168614878	0.161045171	0.171779487	0.173581035	0.162484085	0.130269312	0.175034651	0.188131807	0.183222582	0.160159363	0.167824404	0.133726306	0.186777702	0.187334199	0.170535129	0.164863708	0.14820355	0.184836934	0.181864479	0.16731717	0.164407745	0.151366743	0.135978652	0.164545455	0.141875307	0.170019836	0.136936676	0.147216305	0.167392976	0.127341152	0.15886392	0.149525133	0	0.144006923	0.179744603	0.131458659	0.094239604	0.148417794	0.172899052	0.190457513	0.169673344	0.181913418	0.138023926	0.156817725	0.169729454	0.179607318
37	0.19408812	0.124458528	0.110055377	0.146932339	0.192602112	0.15501235	0.111232087	0.177275148	0.125701655	0.15248227	0.150875196	0.102934644	0.192332393	0.161607805	0.147832064	0.096397707	0.104785479	0.155584229	0.157729068	0.147275236	0.10028332	0.123527353	0.151543848	0.123761081	0.154540551	0.142374643	0.163458809	0.111026415	0.162688942	0.144553656	0.1086427	0.148330172	0.083686125	0.190615427	0.122957792	0.144006923	0	0.148334345	0.077924394	0.13332181	0.127543783	0.181756661	0.155964872	0.147032594	0.154078029	0.140165853	0.144551199	0.147750072	0.180000557
38	0.119336759	0.127531073	0.155755046	0.115338394	0.119671604	0.094044811	0.095451156	0.180982371	0.187452289	0.131037892	0.126525407	0.113778304	0.119430006	0.137128411	0.165231278	0.098526868	0.087694653	0.108878118	0.140364122	0.116658835	0.090760011	0.113632345	0.131044741	0.126994312	0.189265616	0.112683531	0.183414249	0.172942619	0.179322446	0.113566063	0.166447406	0.147444791	0.145939049	0.164186311	0.146297429	0.179744603	0.148334345	0	0.161193518	0.153004212	0.134353889	0.136640911	0.051190404	0.147103901	0.118181818	0.117178311	0.144071485	0.134495967	0.150103844
39	0.181029659	0.105126105	0.094828343	0.139764908	0.177470955	0.153941932	0.129470506	0.187841777	0.109302394	0.147875257	0.143601275	0.13744968	0.176952424	0.155633482	0.147146119	0.127291776	0.130310138	0.147937819	0.152900829	0.132790859	0.127119381	0.141225218	0.140741806	0.103929543	0.15153661	0.137845551	0.143820739	0.101191874	0.143347443	0.138849688	0.104199021	0.146578404	0.094412616	0.184715148	0.121355674	0.131458659	0.077924394	0.161193518	0	0.118531802	0.128757096	0.170322216	0.166506637	0.14846949	0.154793894	0.133265925	0.154167262	0.149600685	0.187724435
40	0.127902966	0.103218451	0.059450131	0.11009361	0.128293637	0.137997835	0.157534247	0.162466639	0.137895372	0.140989329	0.156391953	0.16070562	0.127781931	0.131428736	0.149995734	0.160251106	0.1565599	0.156699621	0.134750547	0.082231491	0.158275018	0.161933432	0.115777228	0.101800959	0.149177683	0.094615679	0.162284294	0.129185912	0.160321321	0.096015292	0.139757791	0.142971772	0.131419983	0.161047951	0.125786164	0.094239604	0.13332181	0.153004212	0.118531802	0	0.141730934	0.162038087	0.162745375	0.146511029	0.167540305	0.096132922	0.139397077	0.119677158	0.159746913
41	0.134771508	0.111849585	0.14365145	0.129827089	0.136504476	0.113295934	0.120231012	0.181152153	0.142557772	0.140793396	0.125926564	0.129521926	0.136204622	0.148221287	0.16175971	0.12043689	0.122736126	0.119223041	0.145885323	0.124057971	0.120947812	0.07525248	0.124492518	0.110712724	0.175388572	0.128114498	0.18518622	0.158630309	0.185055768	0.12934877	0.145849451	0.13560641	0.141376033	0.151459337	0.109898514	0.148417794	0.127543783	0.134353889	0.128757096	0.141730934	0	0.117797546	0.144901866	0.147228191	0.12399384	0.127893166	0.143103647	0.140777673	0.157832678
42	0.104512092	0.132378886	0.161516018	0.131552347	0.097764461	0.140161263	0.154751989	0.176206887	0.186561709	0.160969228	0.107256163	0.127551467	0.097142689	0.164921764	0.186367075	0.120073837	0.127080182	0.101159053	0.162217659	0.142881815	0.128721211	0.123856685	0.120317192	0.131034682	0.1928012	0.147487705	0.200877973	0.190792796	0.196544999	0.147842585	0.171075388	0.157303692	0.194606578	0.163423795	0.143362319	0.172899052	0.181756661	0.136640911	0.170322216	0.162038087	0.117797546	0	0.157983098	0.168489532	0.091596489	0.143742077	0.169283276	0.155388257	0.160400439
43	0.145750143	0.142943167	0.168842129	0.138430641	0.145146089	0.078355131	0.081176856	0.178995816	0.192097027	0.134181075	0.137025823	0.137611491	0.144684253	0.139615805	0.182774932	0.122209577	0.114200596	0.130186767	0.14297618	0.126736915	0.118010252	0.148417794	0.137796976	0.141664994	0.195991707	0.124219635	0.196651209	0.178359197	0.191099841	0.124481207	0.166208441	0.147427819	0.158528581	0.166394917	0.154597421	0.190457513	0.155964872	0.051190404	0.166506637	0.162745375	0.144901866	0.157983098	0	0.150587764	0.136576212	0.12796593	0.149988537	0.143936143	0.147033073
44	0.155566317	0.097850128	0.145513316	0.123362858	0.157236467	0.136814636	0.138942057	0.19529255	0.173879772	0.038357579	0.142309672	0.126181212	0.157872268	0.038302277	0.181329808	0.133370227	0.130944076	0.157753015	0.02984298	0.097112318	0.129809369	0.156643076	0.114971462	0.096812244	0.172650342	0.08629049	0.186988452	0.168225894	0.189194488	0.086690252	0.134859756	0.029610596	0.167864067	0.167451832	0.112153669	0.169673344	0.147032594	0.147103901	0.14846949	0.146511029	0.147228191	0.168489532	0.150587764	0	0.156938073	0.082762319	0.037393162	0.052271426	0.158310081
45	0.123911529	0.127493747	0.166340841	0.12623446	0.122120754	0.133764926	0.126871345	0.188546551	0.17270377	0.155160081	0.091251619	0.097339602	0.121715116	0.155862029	0.172089599	0.089157706	0.09995856	0.033901939	0.154546499	0.140338199	0.101338771	0.101259461	0.139595451	0.125487344	0.208091687	0.143195814	0.208606148	0.178970917	0.203951579	0.143501127	0.169886477	0.149582734	0.165460837	0.161483288	0.126459372	0.181913418	0.154078029	0.118181818	0.154793894	0.167540305	0.12399384	0.091596489	0.136576212	0.156938073	0	0.139530843	0.156614395	0.153079632	0.14736872
46	0.117347533	0.060890493	0.104701167	0.084307327	0.11652777	0.115323213	0.127073598	0.197614424	0.166657175	0.078672421	0.126799988	0.115671093	0.116453116	0.068400684	0.183691253	0.116271545	0.107691855	0.129924926	0.071968107	0.044423527	0.108830535	0.147019829	0.070745526	0.059600457	0.178751682	0.025702441	0.175796574	0.164309342	0.181718403	0.025785063	0.134729585	0.080398414	0.145484998	0.160389923	0.087436434	0.138023926	0.140165853	0.117178311	0.133265925	0.096132922	0.127893166	0.143742077	0.12796593	0.082762319	0.139530843	0	0.080512652	0.060030646	0.161570946
47	0.151021109	0.10396302	0.143201377	0.119473025	0.151640048	0.141686719	0.131743162	0.201097348	0.154517027	0.050544135	0.140735644	0.122272794	0.151227327	0.046315981	0.181720884	0.127918544	0.133069675	0.162230236	0.040193956	0.087959111	0.128887595	0.158539033	0.117049315	0.10331734	0.168026424	0.078322264	0.184021822	0.162323561	0.187561421	0.078900948	0.13541244	0.041985081	0.157986909	0.174682689	0.102426997	0.156817725	0.144551199	0.144071485	0.154167262	0.139397077	0.143103647	0.169283276	0.149988537	0.037393162	0.156614395	0.080512652	0	0.056606616	0.162041863
48	0.132982698	0.077135641	0.125990377	0.09826064	0.135790411	0.13126738	0.144145962	0.190909343	0.169889307	0.047336387	0.13314618	0.118379059	0.135222835	0.044941781	0.184552959	0.120073676	0.114199696	0.154319222	0.041278699	0.068437089	0.117628196	0.152522969	0.085281655	0.075061684	0.174639608	0.066351137	0.182518344	0.165739585	0.186603673	0.067111683	0.139597122	0.053197578	0.16672827	0.160844291	0.106342183	0.169729454	0.147750072	0.134495967	0.149600685	0.119677158	0.140777673	0.155388257	0.143936143	0.052271426	0.153079632	0.060030646	0.056606616	0	0.145903447
49	0.164151576	0.167879738	0.178903654	0.162715759	0.167634577	0.147377888	0.176114721	0.139940787	0.187217524	0.147126177	0.144518272	0.188971551	0.167378261	0.152983388	0.158785396	0.174022911	0.174110141	0.147237522	0.15596149	0.164945561	0.176680813	0.175818034	0.168777672	0.166531344	0.165980643	0.163135534	0.177354403	0.192139617	0.174989567	0.16264806	0.172257632	0.161279433	0.181105657	0.077333722	0.182103259	0.179607318	0.180000557	0.150103844	0.187724435	0.159746913	0.157832678	0.160400439	0.147033073	0.158310081	0.14736872	0.161570946	0.162041863	0.145903447	0
50	0.11564744	0.052479798	0.106141192	0.09326288	0.113297347	0.107459572	0.107443594	0.201728076	0.15319246	0.106899166	0.107678038	0.109251101	0.113225058	0.107952553	0.185797231	0.101947612	0.096648801	0.122400372	0.115189652	0.072427543	0.096403979	0.125188449	0.074167733	0.05189345	0.182657802	0.082547589	0.172331394	0.145949661	0.170752991	0.083459248	0.121690206	0.110683125	0.13766758	0.170603233	0.083099851	0.17319809	0.121405565	0.117884278	0.097758005	0.12605042	0.106167876	0.126730841	0.122595182	0.11434148	0.125957077	0.080165019	0.117945134	0.096685326	0.165526103
51	0.134558781	0.093718548	0.131325962	0.098662109	0.132799399	0.117880872	0.100192735	0.208960989	0.169351167	0.12564669	0.101685985	0.033912375	0.133362218	0.13276828	0.187156015	0.015968992	0.024584615	0.092027457	0.135517001	0.110667411	0.025110647	0.076856287	0.11960813	0.092055784	0.195456315	0.113287905	0.193392268	0.147367208	0.191190069	0.114388004	0.1381895	0.124084823	0.133903382	0.191198617	0.105773508	0.190340669	0.098210853	0.096608152	0.122739168	0.160795018	0.116148796	0.124446387	0.119019871	0.130984564	0.093733294	0.114173344	0.134032905	0.120502287	0.180010042
52	0.137267905	0.080181363	0.121140832	0.093771248	0.136215311	0.126213873	0.112067695	0.212179664	0.170953058	0.132504636	0.104130104	0.031146026	0.135590774	0.123248482	0.191321167	0.038014298	0.025328532	0.096663206	0.127874778	0.103821431	0.024700092	0.088695031	0.110608021	0.079075317	0.201214777	0.104661805	0.197380181	0.143381185	0.19508715	0.105384275	0.133996982	0.121851441	0.142356383	0.185121931	0.098102303	0.178322075	0.111065393	0.103212982	0.134206645	0.152260904	0.129482014	0.129695313	0.127111756	0.122593274	0.101402948	0.101918359	0.126259529	0.113033044	0.183755327
53	0.079885583	0.126505502	0.153739416	0.10773352	0.072681481	0.137428734	0.164054277	0.178510739	0.199182925	0.149373219	0.099944734	0.128885145	0.071777705	0.142369772	0.199147027	0.133312095	0.131763686	0.120346421	0.143803407	0.121144481	0.136234054	0.144986955	0.093432634	0.125162483	0.180317372	0.121665167	0.19809413	0.193771433	0.194267781	0.122418194	0.171374552	0.147978729	0.206665002	0.169468729	0.15147946	0.174787687	0.188157306	0.135279819	0.186693065	0.139712181	0.153302289	0.067451565	0.158292738	0.150287036	0.111357794	0.118057575	0.150852208	0.130721211	0.155636017
54	0.117525773	0.072760916	0.114648386	0.111172744	0.115776304	0.104743313	0.115699328	0.184617101	0.169962268	0.126517368	0.129275379	0.103988646	0.115428239	0.11870042	0.168580966	0.108848149	0.099232359	0.101462523	0.120976207	0.079158108	0.102623752	0.111502038	0.093776792	0.07159698	0.183231895	0.079803249	0.196334568	0.153885788	0.19434836	0.080378955	0.142927054	0.121194465	0.149181601	0.159597046	0.095015762	0.150778154	0.138151057	0.10803079	0.14214378	0.103146751	0.109797396	0.133616701	0.117617981	0.122481072	0.111942269	0.080498123	0.12515291	0.104991798	0.159487973
55	0.145938543	0.10397446	0.146714518	0.120112461	0.147821621	0.123590009	0.128896377	0.186628133	0.17782975	0.019703079	0.140346874	0.136828682	0.147359115	0.021902053	0.173767447	0.122723558	0.116694389	0.153795549	0.032375963	0.091496518	0.11934432	0.1562732	0.112869321	0.103609802	0.162036515	0.077383434	0.173256043	0.181680119	0.176968028	0.077387862	0.149243053	0.043695343	0.159614232	0.160379222	0.125488937	0.1736117	0.152784524	0.127990918	0.144792888	0.140982388	0.138119962	0.161315072	0.130254401	0.049138269	0.155038316	0.077907392	0.056997471	0.051032369	0.143758845
56	0.19031678	0.206627037	0.213935097	0.198460222	0.193292413	0.173807801	0.205104781	0.124386065	0.22547229	0.162089847	0.195219891	0.223634367	0.192625556	0.169614487	0.164409351	0.209220643	0.208795148	0.190363459	0.172054194	0.196670913	0.211792855	0.206231372	0.19236005	0.205207961	0.173902161	0.185951105	0.192642788	0.233627358	0.197007757	0.185921937	0.201685083	0.180348954	0.217145368	0.106359649	0.22203581	0.192239221	0.214089687	0.175132484	0.223705678	0.191816775	0.175968062	0.176409653	0.171806784	0.179319994	0.188587684	0.186286543	0.183422355	0.16805119	0.077948927
57	0.157488199	0.12469309	0.158193865	0.122444211	0.155735825	0.155823774	0.121623212	0.20687552	0.149054152	0.138681268	0.129407678	0.075200918	0.155796167	0.135459095	0.174311666	0.073296056	0.077459497	0.108321505	0.137779588	0.134367451	0.078089348	0.109289133	0.145982866	0.124813787	0.189696206	0.135126472	0.199904874	0.152257916	0.19912632	0.136143947	0.140291318	0.128410352	0.159564667	0.188799821	0.101801587	0.181836265	0.122134943	0.134061365	0.158262463	0.181169033	0.14480173	0.143556044	0.158051491	0.131006915	0.106541115	0.13636893	0.11459316	0.124379852	0.178013846
58	0.152880145	0.15543747	0.114255159	0.166610284	0.153180503	0.169512878	0.16920373	0.171115521	0.124949396	0.173713933	0.170347356	0.165072588	0.152351506	0.171919932	0.154376312	0.170811945	0.174007505	0.179073824	0.166977929	0.158251931	0.171761651	0.155671395	0.155811638	0.153857086	0.090972769	0.15928474	0.143700451	0.125325314	0.148300985	0.159995455	0.133684453	0.165284578	0.138284398	0.16817978	0.152599266	0.117015707	0.126232114	0.186172756	0.121503421	0.123287277	0.141016852	0.16299547	0.195874574	0.164958378	0.185087522	0.157282272	0.165121225	0.171119986	0.190854816
59	0.16845868	0.139967289	0.110299023	0.153421853	0.16815082	0.169568021	0.169934455	0.19456801	0.117696646	0.183179401	0.147980027	0.166533751	0.168252985	0.17743252	0.153468019	0.171544554	0.167597607	0.171880303	0.176279883	0.156195736	0.168144099	0.169596603	0.155639141	0.13826062	0.146185719	0.153597944	0.117706674	0.10673763	0.119443158	0.153578259	0.135089993	0.176394366	0.126798144	0.167101828	0.157766573	0.136164447	0.134491801	0.163229799	0.108261528	0.129535465	0.161958089	0.180529035	0.18106754	0.172675683	0.182048396	0.151740298	0.179490069	0.175698834	0.187291247
60	0.12334148	0.119145199	0.156619284	0.101792876	0.119845925	0.138967163	0.119469287	0.19441347	0.171898143	0.124387826	0.124083147	0.077300946	0.119878692	0.133542721	0.189074449	0.064548404	0.058588185	0.122094216	0.130427176	0.11755564	0.057716779	0.109363937	0.115172171	0.117452416	0.185036721	0.117413783	0.194603228	0.160795666	0.192094995	0.117736868	0.166980809	0.140605077	0.15148715	0.185763548	0.134065291	0.178290166	0.134203792	0.105689609	0.146606048	0.157827129	0.137260005	0.134682971	0.128783917	0.133876364	0.124696167	0.115585866	0.133506251	0.124759629	0.188786867
61	0.060233045	0.129749581	0.156794919	0.113126784	0.052487764	0.131203029	0.163370152	0.183573399	0.19596236	0.151598174	0.107534067	0.131607273	0.05093246	0.146725567	0.19327333	0.134084376	0.138675596	0.122073384	0.145127454	0.124176366	0.143814537	0.145407503	0.09927596	0.12824295	0.183606923	0.129107096	0.201087258	0.196274992	0.197414153	0.129691349	0.173770492	0.14638696	0.209425102	0.177624217	0.152822964	0.181197834	0.193746854	0.136596966	0.190904018	0.143889825	0.150950928	0.083197438	0.157802023	0.153311599	0.115998363	0.127310717	0.154990842	0.134816905	0.165472057
62	0.109752182	0.028934584	0.091703699	0.062850292	0.107535689	0.112576242	0.12694429	0.19693903	0.159168166	0.089150497	0.112850752	0.102600557	0.108074934	0.079827175	0.185002245	0.101812367	0.093439658	0.124285548	0.084843076	0.03361806	0.096015618	0.135384972	0.046137046	0.027019592	0.182661933	0.043003558	0.184491904	0.149921034	0.182676634	0.043138566	0.125534452	0.089072789	0.147747904	0.167916761	0.071368294	0.158355757	0.134209917	0.116004233	0.120874012	0.088613569	0.121511341	0.13625065	0.130110449	0.089263995	0.132963587	0.040519971	0.089996436	0.055749443	0.158726581
63	0.196082814	0.160321501	0.136193277	0.178248332	0.196717645	0.180413964	0.160043706	0.168342844	0.103156092	0.178146126	0.189383351	0.16614024	0.196798257	0.174645566	0.126184249	0.169726479	0.171969438	0.168242452	0.171396011	0.171721195	0.16969939	0.178483205	0.17528556	0.158837329	0.162399705	0.1633027	0.155355355	0.116883117	0.152827918	0.164435673	0.111346267	0.161677161	0.117866479	0.143708628	0.138806231	0.122911241	0.107713158	0.18044085	0.124058072	0.156493451	0.152206304	0.195779075	0.186374887	0.158868054	0.180442804	0.164129999	0.156800736	0.173004395	0.172020086
64	0.146797027	0.143652688	0.117237227	0.125218388	0.146199989	0.163452683	0.16560851	0.184734971	0.115631135	0.18434855	0.108011733	0.154369098	0.146580725	0.182663659	0.148547038	0.141659034	0.143447529	0.111516944	0.183001254	0.155743262	0.144182869	0.134506941	0.16747191	0.141858284	0.148574161	0.164089129	0.152837689	0.128756596	0.153054318	0.163859629	0.13825266	0.18179285	0.123216191	0.157796008	0.158084683	0.133938543	0.133560272	0.162410826	0.109591018	0.115476293	0.141698108	0.138659294	0.181699564	0.184969812	0.125068379	0.157798061	0.181307941	0.173221314	0.159849854
65	0.208169548	0.223553549	0.201163047	0.219388034	0.208358554	0.209389543	0.212004649	0.098035797	0.198083333	0.178510406	0.231064705	0.234393823	0.207542499	0.189410221	0.128908945	0.2260193	0.219493413	0.211798172	0.186308807	0.21401046	0.222017946	0.213010732	0.209235528	0.222048925	0.13824793	0.216203563	0.175376166	0.213234889	0.180646784	0.217000083	0.201868175	0.193738859	0.203321115	0.161682033	0.230198632	0.179229104	0.192009591	0.200424001	0.20138697	0.17939986	0.19592685	0.199572839	0.200392547	0.193429742	0.211055832	0.214702965	0.201061583	0.190038954	0.158731492
66	0.056584893	0.084348557	0.117294998	0.074099723	0.050130962	0.104565147	0.113800374	0.181327531	0.155012296	0.122794139	0.087992149	0.068084847	0.051224335	0.115569871	0.166447029	0.068516094	0.061111957	0.084098366	0.118765687	0.088405406	0.064125942	0.093761226	0.085278303	0.084327955	0.17252741	0.087920007	0.17325306	0.147617664	0.169979124	0.087346865	0.134659257	0.119820697	0.146599452	0.153539124	0.104245255	0.151823038	0.137268079	0.087229294	0.139043964	0.124586904	0.115797839	0.091917591	0.1172006	0.121455939	0.09042617	0.088327981	0.120170152	0.105545352	0.155044066
67	0.126881968	0.10307562	0.055931143	0.109231976	0.126894648	0.137035455	0.159503261	0.165372867	0.139009208	0.142730674	0.154286843	0.15873469	0.126652869	0.133469517	0.151605485	0.160328411	0.155169958	0.157461943	0.136354487	0.081934263	0.157358963	0.159815925	0.113816172	0.101881061	0.14622401	0.098505973	0.15919048	0.129239732	0.157534247	0.099674496	0.140441387	0.145030745	0.135563431	0.162156846	0.1291634	0.099639116	0.13342543	0.153511533	0.120008085	0.013581826	0.143626878	0.162217252	0.163545075	0.148083624	0.167143302	0.09633068	0.141737708	0.118597993	0.161211884
68	0.113542334	0.026315789	0.088596026	0.066483155	0.11244054	0.113114945	0.128248505	0.201880531	0.161005823	0.094098554	0.118090161	0.098251136	0.11225829	0.084606695	0.186990046	0.102980789	0.0933701	0.129624244	0.09	0.036230118	0.095495975	0.129959597	0.051553565	0.024820199	0.182410515	0.050393939	0.186327566	0.148429191	0.184108527	0.05146992	0.122851483	0.089455732	0.152749432	0.172606824	0.068323169	0.163192461	0.129707599	0.118926695	0.118405354	0.090684035	0.117456991	0.139901904	0.135549725	0.089363596	0.138849483	0.045852059	0.094906516	0.058241923	0.165084803
69	0.116608079	0.084652038	0.08712553	0.093679689	0.118509768	0.110531774	0.131262438	0.1945262	0.147438271	0.135820469	0.105728399	0.127331171	0.117946945	0.135572817	0.174932901	0.120133643	0.118068238	0.113242089	0.135989444	0.091487739	0.116721254	0.114462378	0.109004188	0.08344854	0.170449476	0.105550209	0.163385273	0.127867814	0.163604648	0.106318489	0.131895586	0.132230456	0.138409893	0.148660475	0.110919406	0.150509768	0.143460759	0.130962355	0.122008055	0.10448064	0.102505231	0.121583793	0.142686431	0.137611	0.120032441	0.10178801	0.138428449	0.122391411	0.147002641
70	0.166388268	0.137148467	0.103275812	0.146363845	0.163264727	0.179676778	0.145840555	0.197044881	0.078558226	0.168471482	0.138280802	0.138182558	0.163214934	0.165703714	0.16617522	0.139457263	0.154400161	0.17459777	0.164937582	0.142111937	0.15189619	0.171374176	0.147892588	0.136668014	0.154660536	0.149388929	0.139603761	0.089539848	0.134831137	0.151549085	0.120575028	0.161921607	0.105508237	0.188559322	0.132670032	0.125258588	0.095563241	0.181191294	0.087777909	0.125238674	0.152059647	0.174822404	0.183888359	0.165465782	0.172039343	0.151557789	0.148786736	0.16078543	0.200506566
71	0.175149996	0.121029493	0.091163229	0.133077323	0.175673009	0.164337145	0.127005426	0.168904275	0.139344262	0.15116146	0.157847	0.128056083	0.174792853	0.140875534	0.15032306	0.129732252	0.132636773	0.159487444	0.142210171	0.116320509	0.12971246	0.148687124	0.138408205	0.120769432	0.166041567	0.120192729	0.177779029	0.118431808	0.175690919	0.121280196	0.125541503	0.147693634	0.103942441	0.185855034	0.123409744	0.118620286	0.078186969	0.150046168	0.112605385	0.08479584	0.153573976	0.18970646	0.160839161	0.144580742	0.160886347	0.122054363	0.133139872	0.129964421	0.174859727
72	0.114316646	0.072361507	0.116103229	0.078506348	0.113211418	0.126506373	0.121989944	0.214719188	0.162224897	0.131781594	0.097401642	0.061515539	0.113746157	0.121833358	0.185685291	0.063422187	0.060985216	0.088425013	0.127134004	0.088530648	0.061991347	0.098666825	0.092088815	0.071306332	0.199159383	0.092774601	0.19580204	0.147788659	0.192433009	0.093341667	0.137343169	0.121641813	0.144411244	0.181250527	0.099301576	0.187954603	0.127325836	0.107622919	0.135544612	0.140785377	0.138113557	0.122007609	0.132081495	0.128634824	0.096051418	0.088225638	0.129949446	0.105963776	0.180050364
73	0.136948978	0.080901542	0.122261035	0.107257547	0.133918045	0.109593411	0.101633447	0.206039272	0.141320912	0.110589539	0.107177089	0.073480034	0.13394063	0.114734018	0.18318537	0.061531504	0.061681288	0.119904426	0.11701073	0.09164158	0.060466793	0.112991873	0.104271799	0.079289274	0.174184516	0.095113026	0.171564622	0.139233582	0.168276291	0.096066521	0.121327482	0.113880458	0.132645968	0.17730794	0.095954203	0.164424472	0.10889032	0.108872154	0.104015665	0.14352632	0.103501695	0.131683083	0.115854898	0.120162933	0.121453952	0.094105145	0.11460221	0.1018974	0.17323822
74	0.130019397	0.051598837	0.102537773	0.085585318	0.129601716	0.127866674	0.130180799	0.202366766	0.149134679	0.10607842	0.131864964	0.104683931	0.129302353	0.098458625	0.188367129	0.112403673	0.106864597	0.125985862	0.098803814	0.055970488	0.108285697	0.136552365	0.072947599	0.050122657	0.189759625	0.067186653	0.19581143	0.14972215	0.194575076	0.068299434	0.126413664	0.094930329	0.154953088	0.169063427	0.057609787	0.149042345	0.130491708	0.130531426	0.119223256	0.105332591	0.110281195	0.141023788	0.145555428	0.095912742	0.135213725	0.062356634	0.10071069	0.07479092	0.164155566
75	0.081539369	0.126178222	0.155590792	0.111127273	0.074342943	0.137754956	0.16246331	0.180075774	0.195931448	0.149813268	0.097869488	0.129863714	0.074237489	0.143766487	0.202595031	0.133532361	0.133547101	0.120830546	0.144189383	0.120646622	0.138386688	0.148295617	0.092500884	0.124996386	0.184004894	0.124437868	0.199301765	0.192061674	0.194675263	0.125188449	0.169757449	0.148101519	0.206781638	0.168784895	0.151499468	0.176681336	0.190032721	0.135879321	0.186236739	0.14158054	0.155996368	0.062307439	0.155442621	0.150834476	0.113823512	0.121328336	0.151506481	0.134321924	0.153999719
76	0.09701249	0.053463718	0.110329813	0.090979574	0.091894467	0.095111269	0.109329923	0.179230617	0.144265155	0.100569936	0.102576955	0.110601549	0.09177752	0.096307564	0.157929547	0.106989504	0.101624199	0.094856459	0.100396222	0.068727691	0.10509734	0.123211025	0.052652463	0.052987393	0.166457859	0.062796353	0.162690676	0.147981542	0.158953722	0.062216954	0.12495961	0.101823482	0.134749487	0.144043602	0.084851781	0.140155274	0.131373181	0.104181601	0.107815915	0.105608028	0.101295083	0.104469639	0.11422179	0.105230331	0.106532275	0.061985104	0.106320985	0.08848474	0.140986619
77	0.078903091	0.124070484	0.154070591	0.108720338	0.071458234	0.136322128	0.161617601	0.179807826	0.196161988	0.149177571	0.095724202	0.130249172	0.071011356	0.142594929	0.201029644	0.131641531	0.13225648	0.116075071	0.143390054	0.118472263	0.136887276	0.147232409	0.089820006	0.122724774	0.182473223	0.121558034	0.197082721	0.192547104	0.193048797	0.121711863	0.169539905	0.147145514	0.207453451	0.167747005	0.148675878	0.175742016	0.18925495	0.134640447	0.184243609	0.138659425	0.15431573	0.064482408	0.154704446	0.150461442	0.108092282	0.118386224	0.151238629	0.132823506	0.154150975
78	0.110967073	0.102448659	0.139947307	0.11004909	0.111889321	0.108923696	0.143440633	0.196713679	0.158634312	0.150623357	0.08028132	0.13665738	0.11225342	0.148317349	0.181040469	0.125606376	0.127102804	0.078184929	0.151154217	0.117277185	0.129422906	0.126721288	0.113023606	0.100874517	0.182862191	0.118333285	0.171138223	0.161283959	0.167417649	0.117998614	0.149960313	0.144137225	0.157054277	0.144227243	0.12942331	0.177923204	0.166235664	0.128060915	0.148225647	0.139247327	0.115165468	0.105272321	0.137005007	0.153992019	0.08682494	0.119417196	0.157115771	0.140567727	0.131104019
79	0.112971444	0.064859022	0.103606769	0.08352379	0.114511612	0.111392331	0.129441624	0.204912824	0.167359371	0.075819917	0.13043353	0.118015528	0.114658037	0.065857469	0.184584691	0.116066963	0.110156779	0.133854152	0.071111511	0.044549043	0.112621074	0.151782634	0.076235463	0.063629812	0.181021203	0.007840585	0.181314197	0.165013114	0.185625211	0.008300811	0.136099129	0.079264653	0.144487791	0.163795298	0.089050309	0.136802435	0.143940705	0.113811797	0.138824072	0.094465705	0.129158343	0.148138565	0.125050786	0.086139203	0.144602675	0.02390977	0.07794034	0.06672057	0.164178265
80	0.097176225	0.108966557	0.143597147	0.093941338	0.097490768	0.112435382	0.152705856	0.199950738	0.175831864	0.147349022	0.043123474	0.117563328	0.097428447	0.143333238	0.19937789	0.109043717	0.115003477	0.082095272	0.145339068	0.123931747	0.118508886	0.120990791	0.116228641	0.108000811	0.194551995	0.123803759	0.182113686	0.172103329	0.17742295	0.123631124	0.163849924	0.141300627	0.17381046	0.153582467	0.143164477	0.190244445	0.170349572	0.126278976	0.167549094	0.145266733	0.125845078	0.090996898	0.139562002	0.150303787	0.07608342	0.123313732	0.149497881	0.135068048	0.124216023
81	0.105809008	0.118759258	0.148666325	0.108734299	0.103089773	0.086515338	0.11896909	0.197719996	0.178839821	0.136091954	0.091379916	0.087533078	0.102469785	0.14157284	0.185288693	0.079035339	0.088675783	0.089682915	0.145193687	0.132663955	0.088378834	0.097526502	0.127262198	0.117517209	0.200143393	0.120819033	0.203308254	0.178334084	0.198751561	0.12179245	0.166496656	0.135875047	0.157191399	0.184638931	0.125885956	0.175249287	0.140248987	0.113127877	0.146543358	0.151446269	0.107416582	0.103684611	0.131180568	0.143078646	0.085893027	0.124361505	0.140001152	0.14019147	0.160878948
82	0.109088784	0.029130368	0.090906413	0.062649952	0.107921458	0.111204816	0.127827229	0.197831753	0.159876578	0.089478045	0.114714593	0.10220233	0.107686008	0.080211035	0.183764646	0.102819237	0.09297772	0.125714286	0.085227949	0.03495501	0.095105558	0.133557768	0.04645729	0.027636808	0.18137543	0.044097074	0.183866075	0.150738039	0.181741454	0.044231646	0.125214658	0.08957128	0.14878105	0.168410661	0.071637471	0.159170937	0.132652765	0.115064301	0.121589027	0.08972922	0.120643042	0.137448702	0.13136365	0.089082166	0.134925702	0.041316527	0.090722752	0.054489593	0.159632614
83	0.111701041	0.063138291	0.102886079	0.082341417	0.112855684	0.110839659	0.128828093	0.203570639	0.16706505	0.075492504	0.130204434	0.116125805	0.113663528	0.06547333	0.184134386	0.116060927	0.109209094	0.133242356	0.071535603	0.042147806	0.111675276	0.150428481	0.07579199	0.063130403	0.18123548	0.007095495	0.181427005	0.164562374	0.185735137	0.007494348	0.135434757	0.079508515	0.143608414	0.162620947	0.088317045	0.135758806	0.143759008	0.112862362	0.138698532	0.093405946	0.127845022	0.147369934	0.124387059	0.086263785	0.144045281	0.023532303	0.077495962	0.066337375	0.163269323
84	0.161428531	0.121259433	0.084946047	0.127638769	0.159813612	0.157758451	0.162640673	0.194298947	0.099127328	0.170003937	0.12697504	0.147900462	0.160285529	0.16347895	0.171942527	0.152536553	0.155539105	0.15835252	0.164326558	0.130736454	0.155367151	0.162267147	0.140703806	0.119588166	0.148327253	0.135942713	0.137139427	0.081076286	0.13538118	0.137695313	0.113045753	0.153587891	0.099565575	0.177204613	0.130915101	0.135215239	0.1101727	0.163912512	0.09283874	0.119381051	0.152949848	0.166934778	0.168704844	0.160793763	0.164957217	0.135453813	0.156763986	0.153208875	0.177652889
85	0.129696168	0.089794595	0.12663542	0.114153793	0.126315183	0.12991923	0.126321906	0.219645777	0.136154289	0.131441073	0.106489136	0.126549857	0.125965195	0.128262943	0.18400313	0.124188146	0.121835673	0.114644107	0.130786569	0.104816527	0.121358236	0.142393334	0.113145389	0.088138191	0.18773064	0.09476662	0.156551333	0.140222356	0.152419951	0.095158155	0.139894289	0.130184864	0.136401674	0.170683181	0.112709128	0.15755572	0.15226079	0.124264492	0.114663727	0.1460303	0.137395391	0.139875398	0.137094693	0.133612112	0.122875323	0.093591558	0.130381944	0.124682301	0.168725772
86	0.132606151	0.164346895	0.16505072	0.140635237	0.133478087	0.140172878	0.1824707	0.173166796	0.167220501	0.143158015	0.120950881	0.158688599	0.133660681	0.150845291	0.169147535	0.145521212	0.151775552	0.137557339	0.152582827	0.163304461	0.152657005	0.156425532	0.168346661	0.162057008	0.150395853	0.156368794	0.160491046	0.177747284	0.164174069	0.156923339	0.155838268	0.150301342	0.173928943	0.165748791	0.184800315	0.176521764	0.168866624	0.151425144	0.167349458	0.151420984	0.162583331	0.144302283	0.164155611	0.162146126	0.12845491	0.157402421	0.150108237	0.146095503	0.138335684
87	0.156316131	0.120814088	0.122801481	0.126325164	0.15729449	0.119806154	0.140934011	0.171520134	0.132885405	0.15884762	0.122769839	0.150280417	0.157508744	0.164328261	0.152539494	0.136395067	0.141257339	0.118339421	0.165433493	0.132854887	0.14199897	0.129842449	0.14262445	0.11914525	0.16602824	0.140709561	0.171489397	0.135239789	0.171197937	0.141172767	0.1343776	0.154830836	0.12746485	0.146850972	0.123663412	0.132336018	0.125710002	0.14518442	0.100704348	0.120670327	0.096035474	0.136445654	0.146452309	0.163365078	0.127694572	0.140648707	0.167208021	0.154188015	0.136235161
88	0.099256962	0.081792319	0.101520324	0.005535907	0.096286954	0.126031098	0.147480152	0.20084928	0.159645927	0.119662335	0.09247337	0.10308396	0.096726932	0.116958383	0.194267427	0.099775454	0.090064226	0.118012422	0.120107098	0.075206095	0.091741764	0.117916278	0.088322291	0.081489381	0.1848667	0.083385282	0.181667927	0.152496356	0.180515438	0.083501484	0.145119188	0.123436003	0.148218336	0.175380654	0.108718704	0.16876117	0.146658256	0.115331633	0.140183434	0.110252013	0.129334448	0.131706613	0.138476103	0.123900485	0.126063845	0.083677042	0.11941125	0.098812491	0.163478504
89	0.187487852	0.182384839	0.155864677	0.184910707	0.184784122	0.162744383	0.172522879	0.130700128	0.147497505	0.179179599	0.189426826	0.187238582	0.184317436	0.188746061	0.130113017	0.1783479	0.182659154	0.158900531	0.184122898	0.190441709	0.180482333	0.162601626	0.181362389	0.180837084	0.148621157	0.176235731	0.170832281	0.166741941	0.178871783	0.176977973	0.150021358	0.178270871	0.138724504	0.146939815	0.170037729	0.127775051	0.131388122	0.178891583	0.13674041	0.150378069	0.132825477	0.159166218	0.179767124	0.180964922	0.164561622	0.176783005	0.183850723	0.181947584	0.158508289
90	0.09988692	0.110117238	0.145050037	0.095559761	0.099265453	0.111946941	0.150738748	0.198675134	0.177379688	0.145859331	0.041994282	0.116466213	0.099532941	0.144478903	0.19764816	0.108658892	0.114400765	0.081375814	0.146060382	0.125326896	0.116710032	0.119846403	0.118455233	0.109754333	0.192874018	0.124823634	0.181118551	0.172328736	0.17718663	0.125082746	0.164959766	0.142450142	0.172033946	0.151952104	0.144637332	0.191160129	0.168263423	0.124049168	0.166237041	0.147031396	0.125032225	0.092123728	0.137959486	0.151752297	0.075305392	0.124118071	0.150582552	0.136756033	0.121918664
91	0.117252497	0.084776155	0.088308276	0.094632067	0.11953143	0.110692077	0.131032693	0.194231351	0.147415462	0.135590799	0.106001559	0.127860884	0.118644068	0.135556319	0.17540576	0.119524805	0.118006664	0.113785494	0.134956831	0.093060722	0.117641949	0.113855352	0.108617281	0.083855039	0.169445684	0.10555005	0.163663959	0.127747727	0.163883266	0.106593663	0.131934678	0.131464836	0.138872165	0.148689445	0.110971475	0.150116723	0.143863753	0.130678372	0.12232284	0.105633395	0.10327807	0.122170641	0.142719026	0.137753349	0.120241989	0.102897832	0.138517096	0.122003856	0.146720207
92	0.130266884	0.078577752	0.099375635	0.094432761	0.128246288	0.101756722	0.132099406	0.175432257	0.147044581	0.129807554	0.123751753	0.130392043	0.127360789	0.135761779	0.156353263	0.121690664	0.117933554	0.124714785	0.139380404	0.1027585	0.117295935	0.115202693	0.107547225	0.076689199	0.163718795	0.110209188	0.171129285	0.143872367	0.169093102	0.110587688	0.124545926	0.135258359	0.128612633	0.151193933	0.106352417	0.146843968	0.120740976	0.130883245	0.105247881	0.096344161	0.09905372	0.135548553	0.138583935	0.138865829	0.130458578	0.111966756	0.140430286	0.120635012	0.140081771
93	0.162843259	0.128365885	0.146224804	0.143772344	0.164344853	0.137037143	0.124319763	0.163380678	0.127275358	0.144712006	0.150301965	0.138330198	0.163983506	0.153277589	0.12965843	0.126604383	0.131358139	0.10968686	0.153283629	0.14010689	0.131417669	0.113346375	0.156286521	0.127022654	0.160457645	0.144600454	0.181914864	0.13821185	0.180610815	0.145701254	0.122377927	0.140627694	0.12554452	0.141807411	0.118187941	0.150309208	0.117722366	0.138978052	0.121163026	0.144205813	0.101262862	0.153056277	0.146685311	0.146680421	0.114832117	0.145390376	0.145540176	0.145649378	0.127806464
94	0.143795725	0.086144435	0.134642518	0.106696769	0.142918714	0.105736127	0.084592867	0.182527694	0.169665956	0.096779901	0.133032273	0.079462249	0.142881755	0.101807353	0.174699136	0.060277458	0.05101917	0.118243045	0.106846412	0.084248104	0.0522761	0.108512078	0.099326599	0.084701969	0.175156641	0.085983089	0.194334246	0.159728972	0.190870905	0.086952642	0.134550196	0.108747392	0.126914214	0.169969835	0.10031497	0.166842541	0.09653092	0.091226187	0.122944628	0.134570498	0.117732727	0.154996134	0.101322363	0.104818284	0.125014594	0.085134894	0.10612269	0.092898919	0.159327959
95	0.110234149	0.031724686	0.09289376	0.064436778	0.10779373	0.112346146	0.129036968	0.200615316	0.162233967	0.091248113	0.114267438	0.102459868	0.108610396	0.081991652	0.185520362	0.103302111	0.093395498	0.126375069	0.087917646	0.035446052	0.095806786	0.132757769	0.050272893	0.031014147	0.183174692	0.047151456	0.185519218	0.152418706	0.183192142	0.047166084	0.128109634	0.091176209	0.150893372	0.169756483	0.075351752	0.161059413	0.134723592	0.11638794	0.12251723	0.09194419	0.121898723	0.137413194	0.132941959	0.09068773	0.135428771	0.043005513	0.092386782	0.057744995	0.160298886
96	0.098935213	0.110104227	0.14472754	0.095156264	0.098312077	0.111988514	0.152520196	0.200005471	0.176866944	0.14669275	0.04167908	0.117766615	0.098966798	0.144101323	0.199036741	0.108976415	0.115043735	0.081132075	0.146158224	0.125208393	0.117351215	0.11983483	0.11751964	0.108810841	0.194510019	0.124542758	0.182227159	0.173041894	0.177894121	0.124424096	0.165316228	0.141647662	0.173877643	0.153502612	0.143672065	0.190857302	0.169904548	0.125881401	0.167721342	0.14702391	0.125290023	0.091047396	0.138956828	0.151221173	0.075571593	0.123782912	0.150680649	0.136375296	0.124145366
97	0.174996464	0.140000579	0.106754579	0.157055777	0.177739455	0.17526209	0.14042281	0.193587957	0.085887193	0.179614808	0.148292236	0.159549007	0.177216978	0.172851451	0.157152663	0.161686816	0.168700523	0.166113432	0.170426994	0.14405849	0.167000114	0.165741588	0.150383307	0.138279396	0.158602456	0.153214656	0.149807681	0.089293687	0.14965537	0.154151677	0.123418184	0.168407236	0.101787355	0.171604485	0.127437735	0.108612906	0.114863873	0.176415148	0.093410658	0.112417039	0.13898354	0.173971123	0.177738186	0.175164216	0.17221604	0.150060578	0.164890875	0.169755543	0.189675303
98	0.207552409	0.142675601	0.186589985	0.167884665	0.206097527	0.176621256	0.179358033	0.248743854	0.236016146	0.176079076	0.19739479	0.149876865	0.205971477	0.168761937	0.229505946	0.148078372	0.139715057	0.185088737	0.174409012	0.144795727	0.137175207	0.185487977	0.156527231	0.143265235	0.241861096	0.149627877	0.252377984	0.214357206	0.251762855	0.148861899	0.192629062	0.175252167	0.203101775	0.230762927	0.167667251	0.223610226	0.181022518	0.16068755	0.194246821	0.191178941	0.196290702	0.217245396	0.176626976	0.174410009	0.195500999	0.148122493	0.176457201	0.157322654	0.225680828
99	0.18471427	0.103217829	0.157900725	0.142018306	0.183456575	0.181942966	0.196370287	0.257598927	0.223354037	0.164727635	0.187850859	0.169889582	0.183445253	0.156829052	0.244387062	0.175066994	0.166138473	0.198064516	0.1613715	0.112889514	0.168205391	0.1994116	0.129398081	0.103800224	0.24113456	0.128567268	0.245274307	0.211667269	0.242789508	0.127574054	0.188947354	0.161341944	0.216343883	0.234429842	0.144607345	0.226084316	0.195208842	0.188320879	0.184018894	0.162449953	0.189033108	0.208002894	0.203465732	0.160379787	0.206963952	0.125452	0.167099518	0.132793288	0.226518136
	See code of the genotypes in S5 Table.
[truncated: 50 more columns]
